# Supplementary material for: Two Rare Variants in PLAU and BACE1 Genes—Do They Contribute to Semantic Dementia Clinical Phenotype?
Source: Genes (Basel). 2021 Nov 17;12(11):1806. doi: 10.3390/genes12111806 (PMC8624613; doi:10.3390/genes12111806)
Supplement: Supplementary file 1 [file genes-12-01806-s001.zip]

Archive with 3 entries (3 files):
- genes-1438972 spplementary materials.pdf
- Supplementary Table S1 Quality analysis conducted for each gene included in the pane.xlsx
- Supplementary Table S2 List of genes selected for variant analysis.xlsx
