# Supplementary material for: Two Rare Variants in PLAU and BACE1 Genes—Do They Contribute to Semantic Dementia Clinical Phenotype?
Source: Genes (Basel). 2021 Nov 17;12(11):1806. doi: 10.3390/genes12111806 (PMC8624613; doi:10.3390/genes12111806)
Supplement: Supplementary file 1 [file genes-12-01806-s001.zip › Supplementary Table S1 Quality analysis conducted for each gene included in the pane.xlsx]

## Sheet: Arkusz1
0	mean_GQ_all	mean_DP_all	mean_GQ_rare	mean_DP_rare
DDB2	66.72222222	21.36111111
ACTB	94.26315789	22.89473684
PTEN	89.09090909	22.03030303
TWNK	40.5	13.5
MCIDAS	81	25.44444444
DPP6	84.92512275	23.09738134
ACOX2	72.84210526	22	99	25
FBP1	87.29807692	23.68269231
ETFB	85.91596639	23.94117647
MYOD1	84	25
COASY	99	25.2
CCDC39	86.69148936	22.98404255	99	20
CC2D2A	89.47272727	23.04848485
AP4E1	87.43147208	22.36040609
CREBBP	69.97435897	20.37179487
CHRNA4	77.67647059	22.34558824
PHKA2	47.57142857	16
DACT1	76	24.2
ROR2	80.23287671	22.15525114
AQP2	90.34782609	27.30434783
TET2	88.25423729	23.29661017
SLC17A5	80.22727273	20.45454545
RELN	87.94809322	23.27224576
ZNF655	94.375	23
TCTN1	77.53846154	23.84615385
HIBCH	85.19665272	23.20920502
PPP3CA	96.08137045	23.20985011
RSPH3	94.57142857	16.57142857
RPIA	95.66666667	23.44166667
C2CD3	90.72457627	22.44491525
TMEM70	97.64516129	25.06451613	99	36
PLAG1	76.18181818	23.72727273
CSPP1	82.64705882	19.29411765
EXOC7	92.22727273	22.20454545
LIPT1	78	19.25
DDHD2	80.66666667	20.5
SLC6A5	87.7875	23.975
TSFM	81.625	26
JPH3	87.29878049	24.18292683
TYR	96.18181818	23.87121212
ERCC2	96.06521739	22.82608696
SLITRK6	92.34782609	24.04347826
SPINK5	87.00340136	23.02721088
ELOVL4	92.81818182	21.54545455
STT3B	72.04950495	23.73267327
TRIP13	99	22.5
FCGR2B	64	18.32352941
MS4A6A	83.68965517	21.79310345
WDR45	29.72413793	10.27586207
TXNRD2	84.36263736	24.36263736
CEP63	91.51652893	23.6322314
FGF8	80.75	18.5
NME8	87.32121212	24.21212121
FCER1G	83.83333333	20.66666667
RPS29	93.48888889	21.75555556
MMP14	78.77272727	21.77272727
MYO9A	64.68548387	21.02822581	99	22
NDUFA6	96	24
BIN1	94.90434783	25.45217391
NCAPD3	93.29487179	25.08974359
YWHAG	65.63636364	21.75
PGAP3	75.66666667	24.58730159
KCNQ2	87.82323232	24.1010101
SAMHD1	80.4	21.09090909
TUB	74.09016393	24.43442623
GABRB3	89.23216187	23.34398296
NPM1	59.02702703	19.67567568
SOX5	88.49441964	22.72879464
BCR	79.27411168	24.79695431
MYRF	89.93181818	26.02272727
POU3F4	22.5	7.5
CHD7	97.33766234	24.23809524
ALG3	60.6	20.2
ZBTB11	95.05882353	22.97058824
CHI3L1	84	27.38461538	99	22
CFAP300	96.25806452	24.16129032
SLC6A3	84.95522388	24.85074627
NDUFA13	82.4	20.8
OCLN	80.6875	21.046875
ENPP1	87.18965517	22.32758621
IYD	90.92385787	24.06598985
ROBO3	94.18181818	26.27272727
DLD	69.72580645	23.40322581
SGCE	92	23.14414414
WASHC5	90.00970874	23.96116505
FANCG	60	20
GTF2E2	62.56435644	21.82178218
XRCC2	73.875	20.69642857
PREPL	70.61764706	22.45588235
EEF2	78.88888889	24.88888889
CYB561	79.72727273	21.72727273
POGZ	86.1011236	21.47191011
AP3B1	95.73184358	23.32402235
CHAT	88.47826087	24.62608696
FBLN1	87.87951807	26.50200803	99	26
PIGQ	97	23.33333333
UCHL1	94.78787879	23.63636364
KIF4A	35.20909091	11.10909091
SLC1A3	86.06603774	24.48113208
VPS13C	95.69014085	22.61971831
IFT74	92.27826087	23.07826087
NECTIN1	77.56395349	24.60465116
TBC1D23	66.06818182	20.59090909
CTDP1	87.04680851	24.14893617
NFIB	79.74331551	22.8368984
PMS2	85.09459459	21.64864865
TUBA1A	54.25	19.875
STX16	84.08	21.12
GNPAT	95.93103448	22.87931034
PPM1D	57.92307692	19.15384615
SLC6A20	87.41509434	24.81132075
C4A	13.5	4.5
OSGEP	73.39285714	23.96428571
VANGL1	82.65384615	23.32692308
TBL1XR1	90.8125	22.05397727
CFHR3	30	10
HTR2A	87.95070423	23.44366197
DUSP6	97.64705882	23.41176471
ZC3H14	84.41414141	22.6969697
MYT1L	92.98970588	23.82058824
BRCA1	64.48943662	21.9084507
DNAH9	86.06968215	22.49022005
MTOR	88.58133333	22.04533333
NRXN1	87.96747573	23.16262136
ITM2B	87.5	20.1
TDO2	78.19834711	23.43801653
MEGF8	85.93333333	22.4
VAC14	92.33898305	26.07627119
LAMP2	52.2	8.6
ARSG	73.21965318	21.96531792
ARID1B	74.22988506	21.66091954
CLU	80.44	23.48
TH	76.75	26.41666667
IL2RA	86.49122807	22.74561404
OPN1LW	54.5	11.5
DLG3	25.5	8.5
NALCN	90.97651934	22.83563536	99	24
SETBP1	87.05625	23.60625
CCBE1	90.98188406	23.875
ALG6	89.31	21.45
NBEA	80.06751825	23.04562044	99	24
COX5A	82.47058824	18.76470588
FGFR1	86.5	21.04347826
CD2AP	92.58865248	22.45035461
HYLS1	74.87234043	21.46808511
TRAPPC2L	90.18181818	23.45454545
PLP1	36.6	12.2
SEPTIN9	87.49032258	24.02795699
TGFB1	84.96666667	23.73333333
DYNC2LI1	99	19
VDR	83.76923077	23.06923077
SLC44A1	77.67647059	21.25
DAO	69.05263158	21.73684211
CRY1	96.83458647	22.09774436
PPOX	99	26.22222222
AMACR	92.91666667	24.75
SLC25A4	88.2	19.3
ITPR3	88.90425532	25.27659574
CABP4	81.875	25.25
GPSM2	92.88659794	23.3814433
CLN3	87.5	25.625
USH1C	86.34210526	24.61842105
SRP54	95.44137931	22.59310345
HSD11B2	80.4	15.4
SC5D	55	19.6
NDP	29.4	10.5
PDE2A	87.85789474	25.11578947
IL10	81.9375	21.625
KIF5A	87.76190476	25.95238095
MRPS14	96.77777778	20.88888889
EMX2	66	24
AIMP1	99	21.28571429
GLA	60	10
ABCB4	89.44318182	23.73863636
CYP24A1	94.8852459	23.68852459
DRAM2	93	23.33333333
VPS33A	92.12765957	20.93617021
IFT140	96.2585034	24.41496599
HLA-DRB1	67.96978852	16.05589124
STAT3	89.71969697	21.75757576
ADRB1	85.5	17
HGSNAT	69.91836735	21.93877551
NF2	95.36764706	22.55882353
KIF1A	88.79885057	22.64942529
LMBR1	91.64111498	22.82578397
SLC25A22	59.66666667	20
TGM6	89.03846154	23.64423077
PNPLA2	82.09090909	26.90909091	96	14
CEP120	92.03333333	24.4
RTN4R	77.85245902	25.04918033
FGD1	13	4.333333333
SLC30A9	95.22801303	23.35504886
CORIN	88.19161677	22.68862275
GNB5	67.24528302	22.45283019	99	42
DENND5A	88.85555556	22.03333333
KRT14	92.41666667	23
CDHR1	94.625	26.70833333
DNA2	92.61290323	21.32258065
CSF1R	78.22807018	22.00877193
LARP7	83.84210526	24.10526316
PICALM	83.65201465	22.45421245
TTI2	60.12359551	20.24719101
MMAB	90.84444444	23.4
CRBN	82.5326087	24.98913043
TFAM	99	26.0625
PI4KA	86.90697674	22.34883721
KCNT1	83.59259259	24.82962963
DAG1	82.12	21.368
DCPS	92.0212766	22.17021277
MRM2	65.5	11.5
ALOX12B	67.4	23.63333333
CFAP43	94.49438202	22.14606742
ODC1	99	23
KRT5	99	23.56521739
ABI3	82.94444444	20.11111111
ATP6V1A	64.26315789	18.89473684
GRID2	92.55895522	22.93059701
SLC36A2	99	25.86363636	99	25
DRC1	63.50666667	20.78666667
SLC13A5	92.56097561	25.12195122
VAMP2	92	17.88888889
UBTF	96.5	24.05555556
GALC	91.09051724	25.18103448
PRKRA	93	22.36842105
CFAP298	74.25	17
HNF1A	83.64705882	25.41176471
NDUFV1	79.28571429	24.14285714
TSPAN7	35.375	11.375
WARS2	74.49	22.64
SEMA3E	92.27304965	22.84397163
SERPINE1	82.325	23.275
COX15	84.18181818	25.60606061
DHX16	78.25	23.625
SMARCB1	95.94949495	25.15151515
PRMT7	77	24.95604396
CUL4B	33	11
CHST14	82.71428571	22.14285714
ACADSB	79.22340426	24.14893617
ARMC9	85.95049505	21.74257426
PUM1	88.15294118	20.17647059
CAD	62.2	21.72
GTF2H5	92.19642857	22.16071429
GPC4	32.33663366	10.77227723
AGTPBP1	87.63768116	22.01449275
PRPH	76.6	21.4
PDE8B	95.22260274	23.59931507
SIN3A	91.41975309	22.45679012
SLC45A2	71.10344828	23.0862069
PLAA	94.83809524	21.36190476
UBR1	94.09756098	22.92682927
NFE2L2	75.40909091	21.93706294
GAN	89.44134078	24.32960894
CACNA1A	90.42671395	21.76477541	99	11
KIF14	91.97520661	22.96694215
PDX1	67.5	23.5
HRG	81.8452381	23.4047619
KCNV2	96.6	25.6
MTHFD1	61.08823529	21.05882353
NCAPG2	88.75135135	23.23243243
KIF1C	69.58333333	21.91666667
TAF15	70.33333333	18.55555556
NEXMIF	31.20588235	10.29411765
HADH	82.72380952	22.99047619
ANTXR1	97.07605634	24.56338028
SYNGAP1	85.4	24
NLGN1	87.35507246	23.39057971
UQCC2	93.29787234	24.21276596
RP1L1	87.33333333	23.97652582
NCSTN	79.8125	23.25
ADD3	69.17857143	22.58333333
POLG	99	28.5	99	27
FAT4	83.83458647	23.24561404
TRH	86.33333333	26.88888889
ESPN	49.75	13.5
PLK4	86.85714286	20.57142857
PEX16	76.71428571	26.71428571
TARDBP	67.31034483	22.24137931
FAM149B1	97.48704663	24.03626943
NBN	74.2	20.7
NDST1	97.16666667	24.44444444
PFN1	63	21.33333333
CANT1	91.5	26
WHRN	83.02487562	23.8159204
SPEG	82.82352941	24.98529412
IL6	99	24.09090909
SRPX2	28.66666667	9.666666667
SALL1	91.75	24.4
SLC2A5	63.42962963	21.53333333
PDYN	95.3	22.85
TBCD	89.75197889	23.66226913
TNPO3	84.04191617	22.49101796
ADARB1	79.29357798	23.68807339
GLI3	89.0302267	23.10327456
CCDC40	92.12442396	22.98156682
BSCL2	61.28571429	20.11428571
NDUFAF1	86.14285714	20.85714286
KLHL15	22	9.25
ZNF462	94.07462687	23.3358209
NFKB2	81	26.75
KCNA2	91.14189189	24.22297297
SPATA7	90.55844156	23.11688312
GRIN1	80.83333333	22
PEPD	92.53982301	25.37168142
ALX4	91.06944444	24.75694444
SBF1	89.16216216	23.94594595
ATP7B	93.42647059	25.21323529
ATP6V1E1	94.91666667	23.39583333
SYNJ1	74.34482759	22.51724138
ATAD1	92.36111111	22.08333333
SYK	89.85185185	24.61904762
ACADS	70.46341463	22.09756098
XPNPEP3	59.78571429	19.25
TRDN	86.1775837	23.45705968
ALG14	90.16101695	22.49152542
TRPS1	71.1010929	23.0273224
DLST	96.70967742	23.09677419
DNAI1	72.29166667	20.625
SPART	88.57	22.67
CDCA7	98.12	22.32
MASP1	83.02912621	23.83495146
TBX1	90.25	24.44230769
CNTNAP1	90.63157895	21.63157895
SPRY4	94.4516129	23.16129032
SPG21	84.91304348	22.50724638
IQSEC1	89.82789318	25.21216617	99	26
ZFYVE26	66.38582677	22.49606299
KMT5B	68.68421053	23.26315789
BMP4	94.73684211	24.05263158	99	21
HTRA1	81.30232558	24.48837209
KCNJ10	90.66666667	24.5
CTNNB1	92.82608696	23.2173913
SMOC1	91.36397059	24.64338235
RNASEH2B	86.74528302	21.80188679
RPS10	80.25	23.5
APC	93.38613861	23.11386139	99	35
DUOXA2	89	30
PACS1	73.30939227	22.03314917
RAD51	55.98148148	19.18518519
RAB3GAP2	90.38888889	20.83333333
RRM2B	88.16666667	21.44444444
KCNC1	92.08196721	24.57377049
MYO5A	91.12363067	23.13458529
FARS2	89.81120332	23.98443983
ARX	24	8
DPYS	86.25104603	24.40167364
CACNG2	89.02173913	23.32173913
ADAM22	76.63422819	22.56375839
BCAM	96.27272727	21.36363636	99	30
EFHC1	90.01639344	23.90710383
WDR62	67.23529412	21.70588235
CHCHD10	75.25	22.375
BLNK	80.7962963	24.02469136
SELENON	76.65909091	24.75
HBB	74.6	24
GDF6	69.6	23.53333333
IMPG2	96.91044776	24.84328358	99	25
HCN1	91.73156342	21.92330383
TNK1	89.71428571	26.76190476
PAX1	62	18.5
SLC33A1	86.72727273	20.45454545
FDFT1	74.71126761	23.1056338
RPGRIP1L	66.13636364	20.45454545
RNASEH2A	86	21.11111111
CYP7B1	91.79783394	22.97111913
AGBL5	65.79411765	22.32352941
CHRNB2	54	18
SON	86.46875	22.375
NAGLU	89.57142857	26.71428571
TRIP12	71.53	22.03
CACNA1D	84.46511628	23.12790698
PNPO	74.53846154	21.07692308
TCF4	80.68085106	22.24468085
ZFPM2	85.96948608	23.16916488
IFT172	66.32727273	22.67272727
FMN2	81.1988417	23.08204633
TRAPPC11	92.42727273	23.67272727
NOD2	96.19047619	22.9047619
SLC25A15	99	28.66666667
TSEN34	99	28.14285714	99	22
SLC18A2	84.25	24.09722222
MMP2	84.96330275	24.21712538
TGFBR1	79.83333333	25.16666667
IRF7	94.63636364	29.18181818
RHBDD1	96.2029703	23.58910891
CRAT	82.06976744	22.30232558
DNAAF3	38	8
DDX6	86.59793814	22.42268041
GLUL	82.5	22.5	99	23
CACNA1H	88.75396825	24.56349206	99	23
TBCK	93.91258741	23.53496503
CNGB3	92	22.98795181
PEX1	93.33928571	22.85714286
ZIC1	78.42857143	19.04761905
HINT1	90.64285714	23.57142857
RET	93.84615385	24.88461538
EDA	33.80049261	10.91871921
HIKESHI	96.72727273	22.25454545
NOVA2	84	20.70967742
NAXE	76	25.33333333
HLA-DQA1	81.46759848	22.84371029
PDE6G	99	14
KCNQ5	86.85887097	23.50907258
GNS	85.671875	19.640625
FKRP	95.20289855	21.20289855	99	25
ADGRV1	87.07658643	22.96061269
RPL35	90	20
TNIK	85.43665158	23.05429864
EIF2B5	82	28.83333333
THPO	99	26
ADAMTSL4	90.625	28.75
AIPL1	95.16363636	22.31818182
SEC31A	87.73529412	23.78921569
CSNK1D	85	22.84615385
SLC1A4	91.3877551	24.63265306
RAB28	69.25	22.64285714
GNB1	82.11643836	21.02054795
DNAJC3	79.66666667	21.58333333
DGUOK	67.86206897	21.93103448
SMARCC2	76.84615385	20.84615385
ESCO2	86.46969697	22.43939394
TDP2	88.83870968	22.87096774
CCDC88C	90.37681159	24.13043478
PEX12	63.75	21.25
DIS3L2	70.91869919	22.04878049
ARL3	74.07142857	20.22857143
ARHGEF2	76.55913978	21.6344086
NHS	34.98275862	11.75
HDAC6	33.75	11.5
ARCN1	85.75	23.41666667
AHR	89.29320988	23.4691358
SLC7A6OS	67.75	21.45
STXBP1	87.59550562	20.17977528
FANCF	78.75	26.25
CNGA1	68.74683544	22.86075949
MAMLD1	34.44242424	11.56363636
GLYCTK	99	23
PRKN	86.86680585	22.82004175
HNMT	73.43137255	21.09803922
HNF1B	97.4	23.4
CEP104	87.67464115	24.9138756
FA2H	88.16494845	24.19587629
GAA	98.76923077	27.53846154
RPL10	19.5	7
CHRND	95.47058824	25.52941176
INTS1	86.25	28
RTTN	70.83333333	22.76363636
MAK	77.09803922	21.54901961
GORAB	83.4	24.2
AP1S2	32.95833333	10.66666667
TM2D3	85.0625	23.27083333
DYM	67.71551724	21.29741379
TMTC3	74.18644068	23.03389831
ANO10	67.50964187	22.77410468
KIF1B	65.93333333	19.33333333
BBS2	91.29411765	21.85294118
NUBPL	75.82103321	22.67896679
MATR3	64.16	21.16
CHRNB1	79.46428571	19.46428571
DDX11	97.28571429	27.42857143
SMG9	91.71428571	21.57142857
SLC35A1	69.80392157	23.52941176
TTPA	88.53225806	22.48387097
ABCA12	76.82098765	23.17592593
IRF2BP2	99	22.33333333
MAP2K1	78.55080214	21.01069519
KLLN	99	39
EXT2	87.3627907	23.26976744
CLDN10	80.23239437	23.95422535
FLNB	93.29285714	23.59285714
DCHS1	91.175	25.1
RBP3	88.8	27.8
ADAMTS1	99	26.33333333
ZBTB18	78	16.6
ARL6	95.18918919	22.43243243
COG7	92.1	23.9
IDUA	68.88888889	22.77777778
PIGL	86.61811024	20.94488189
NPHP3	94.25	26.25
MEN1	79	24.875
PRKACA	81.55555556	19.11111111
PMP22	73.78431373	24.37254902
ADH5	85.38888889	20.44444444
GNRHR	91.23529412	24.82352941
PCDH12	78.41176471	22.44117647
DOCK3	69.58147321	22.2890625
MC1R	95.9375	22.1875
SYT1	75.6040404	22.37171717
RBPJ	86.39933993	21.28052805
HSPD1	55.6875	18.0625
MME	85.7721519	22.60126582
CNOT3	88.1	24.675	99	23
WDFY3	75.37254902	19.82352941
GBE1	93.86037736	21.6754717
ATP5F1D	99	28
ARHGDIA	88.5	20
FUT8	88.93696275	22.12034384
NPC1	93.25531915	23.32978723
RFX5	66.6	22.2
ATP6V0A2	95.41964286	23.125
PPP2CA	69.71590909	23.92045455
FZD2	66.6	20.6	99	24
PQBP1	40.5	13.5
TMEM106B	82.2	25
SPI1	90.7125	23.8125
SLC5A2	97.6	27.4
HESX1	91.38709677	22.58064516
GPC3	33.48979592	10.6122449
CPA6	90.49196787	23.23092369
TRIP4	58.49425287	19.20689655
OCA2	85.78431373	23.02240896
CIB2	86.21621622	20.56756757
WFS1	78.66666667	26.425
KIAA1109	83.39694656	22.39694656
ATAD3A	91.46875	22.71875	99	31
GNPTAB	83.1910828	22.24840764
PUF60	84.84210526	28.31578947
DMPK	91.17647059	24.23529412
CERKL	90.0140056	24.45938375
IREB2	80.36752137	23.47008547
ITGB6	75.98947368	22.53157895
NGLY1	66.85416667	22.625
RD3	95.75	17.5
DZIP1L	90.27884615	24.08653846
RAB11B	83.97435897	23.05128205
SCN1A	85.93908629	23.17258883
D2HGDH	97.5	25.37777778
TFAP2B	92.15	24.75
PWAR1	72	18
RAC3	88	27
CEP152	90.21818182	23.56363636	99	21
CHST6	65.73529412	22
NDUFA1	23.25	7.75
CLCNKA	92	27.0952381
REPS1	62.58461538	21.38461538
DCC	82.9	23.0877551
MAPK1	67.39156627	22.07228916
PER2	94.41666667	25.5
PRDM8	89	19.4
ATP1A1	70	21.33333333
TPM2	63.5	22.33333333
IDS	35.95121951	12.26829268
HMGA2	91.17391304	22.93478261
DPYD	87.57	22.647
APC2	85.41176471	27.70588235
RRBP1	91.16260163	25.6504065
MYD88	99	33
NOP10	99	25
ABCC9	85.36178862	23.53658537
NIN	85.99401198	23.56886228
NTNG2	95.89156627	23.35542169
EIF2S3	25.96428571	8.928571429
BMPR1A	78.33333333	20.55555556
FRMD4A	79.66666667	23.33225108
HMGB3	33.25	11
COG2	93.22222222	23.78888889
SLC25A11	66	22
CTSD	97.66666667	26.66666667
AGRN	84.53921569	24.87254902	99	26
UBA5	59	19.5
VWA3B	89.59672131	23.23606557
TP63	91.31893688	22.94518272
SDHC	77.63636364	19.90909091
SETD5	69.42105263	21.94736842
PDGFB	88.74193548	23.53225806
IGBP1	29.8	9.4
FMO3	93.20547945	19.98630137
ACSL4	34.38	10.98
PLCB4	93.10671937	23.69960474	99	27
PEX5	82.90196078	21.21568627
NR4A2	93.46153846	23.92307692
EXOSC8	70.4	22.26666667
SMARCD1	89.68421053	20.15789474
COLEC10	88.58754864	23.76653696
POMGNT2	84.19354839	25.64516129
NDUFS3	67.47826087	18.82608696
OPRL1	79.84210526	24.73684211
FRMPD4	35.10701107	11.7798278
GRHL3	88.76923077	23.23076923
EXOC8	99	19
FBLN5	89.79141104	23.26993865
CHD8	80.89393939	21.89393939
NDUFS6	72.97435897	24.69230769
TSHB	97.5	24.61111111
SPAG1	93.02898551	21.89130435
ZNF365	87.76388889	23.65277778
ARG1	96.50145773	23.38483965
GNAL	72.19306931	22.03960396
DUOX2	66.95833333	21.95833333	99	19
FOXRED1	51.33333333	16
MPO	99	23.25
DOCK7	66.06374502	22.17928287
GNAS	94.85185185	24.05555556
NLRP1	85.44311377	23.64670659
DNAH5	83.40899358	23.51605996
CEP19	99	22
FLCN	69.23404255	23.27659574
KLF13	90.76076555	24.17703349
FH	86.82608696	23.60869565
TMEM231	77	23.16666667
VPS13D	80.64912281	21.50877193
PHF8	34.6875	10.6875
AP3B2	93.92857143	25.89285714
HACE1	94.6557377	23.0204918
MOG	79.2	21.33333333
ASXL3	95.25480769	23.31730769
GMPPA	88.75	27.25
DSG2	91.0125	24.6875
RNF125	78.71568627	20.82352941
DVL1	65.77272727	21.54545455
SUOX	56.625	17
MTR	85.29739777	23.30111524
KRT8	93.06315789	26.49473684
HPCA	95.07692308	26.07692308
MSX1	99	27.66666667
RB1	69.60944206	21.53648069
DHX58	45	12.5
EVC	91.60305344	23.27226463
PAFAH1B1	72.69473684	23.32631579
TFAP2A	90.37142857	22.02857143
AIP	92	29.68181818
FRAS1	87.51360782	23.71179344	99	24
CC2D1A	86.77777778	19.77777778
MAST1	76.625	20.5
FOXE1	99	27.5
TUBGCP4	94.41176471	22.56862745
WAC	63.23577236	20.82113821
ATF6	68.05759162	22.7382199
RDH5	99	22
WDR37	88.8525641	23.72435897
CNNM4	89.64285714	22.9
HAMP	93	20.42857143
PEX11B	99	23
TAB2	86.84444444	23.43777778
FANCC	89.05685619	22.66220736
TRMT1	91.18181818	19.45454545	99	28
DNMT1	81.57407407	21.98148148
UBE3A	66.41176471	19.98529412
CPT2	95.56521739	24.73913043
ASXL2	62.9382716	19.86419753
CA2	56.23529412	19.35294118
NFIX	89.79487179	23.66666667
RUBCN	69.40740741	23.07407407
CAVIN1	84.8875	23.6125
KNSTRN	92.8	26.9
TOE1	97	22.5
TBK1	81.625	21.390625
VAMP1	97.25	26.75
CRLF1	87.61956522	23.45652174
FGF12	90.41751701	22.84438776
ZNF423	88.70744681	24.11347518
ATXN7	94.46	22.79
USP18	87.24137931	23.29310345
CDK13	70.11111111	21.11965812
AHCY	70.375	23.55
LETM1	74.69230769	25.53846154
FXR1	76.35483871	20.5483871
RLIM	51	14.33333333
ACTL6B	82.72727273	21.72727273
SIGMAR1	57	21
A2ML1	80.39779006	23.52486188
ACAT1	73.96551724	21.13793103
RPL26	95.88888889	24.55555556
PROKR2	97.39344262	25.09016393
NDUFB10	88.125	26.9375
AFF4	90.58333333	20.6
TAF1	30.65	9.25
NKAP	33.86666667	11.26666667
ZSWIM6	66.04301075	21.77419355
NDUFA12	90.16067146	23.27338129
STAR	67	22.83333333
GLUD1	93.81818182	24.09090909
PNPLA6	94.65686275	23.2745098
BCORL1	35.22222222	12.11111111
BEST1	81.7	22.2
STX1B	68.25	20.9375
KMT2A	88.10344828	21.36781609
HIVEP2	89.40350877	23.31578947	99	29
COX4I1	79.46808511	27.23404255
SLC12A5	92.02222222	24.04444444
GLE1	83.73469388	20.69387755
RSPH9	99	23.33333333
CDH2	92.11888112	22.62237762
CST3	91.5	24.21428571
PCK1	99	23.22222222
HS6ST2	32.73846154	11.23076923
FOXP2	79.38043478	22.15
NEK10	69.49635036	21.99270073
TRNT1	89.9266055	24.22018349
HNF4A	78.96666667	21.83333333
SET	55.64705882	19.70588235
ATXN2	91.30597015	21.12686567
ATCAY	89.25757576	21.15151515
MECP2	32.27586207	10.37931034
MED12	30	10.5
PAK1	96.66233766	22.41558442
ITGA7	72.64150943	22.81132075	99	32
MLXIPL	94.66666667	21.25490196
BRIP1	70.98245614	21.77192982
TMEM237	99	23.88235294
ACTA2	89.76056338	22.98591549
CHRM3	83.17249698	22.52834741
DNMT3A	80.25301205	22.59036145
SNRPN	83.15	22.31
PIKFYVE	71	23.3787234
PIK3CD	66.33333333	20.91666667
MLYCD	84.3	24
SLC39A8	97.53658537	23.80139373
NDUFAF5	89.08474576	23
PTK2B	91.03529412	25.17647059
APOL4	77.41111111	26.01111111
DHPS	76.5	21.5
IDH3A	83.33333333	20
CUX2	79.26007326	22.73992674
DGCR2	70.10980392	23.4627451
SCN4A	97.52941176	25.08823529
SOX6	81.65745856	23.01878453
NDUFV2	85	22.10869565
DLL1	89.7804878	24.04878049
TSEN54	81.77777778	27
SMARCE1	97.20833333	24.33333333
HES7	92.625	25.875
THAP1	93	26.5
FTCD	91.84126984	26.41269841
PRPF31	91.525	26.375
MMACHC	69.6	18.6
NUP133	85.45454545	19.81818182
AP5Z1	99	26.6
SLC9A7	37.24615385	11.83846154
MAP2K2	72.59183673	24.59183673
AHDC1	92.58823529	24.52941176
HEPHL1	81.10752688	23.11827957
PIGA	38.12	13.12
ATN1	92.94117647	21.70588235	99	27
GJB6	91.0625	19.46875
SLC24A4	82.5325	24.0225
CDC73	94.9379845	22.34108527
ZNF513	66	23
SGPL1	72.06818182	24.43181818
ACADVL	99	30.2
CLCN2	97.65	25.3
ORC4	86.94642857	21.32142857
MAOA	36.05319149	12.12765957
SDHD	78.92307692	19.25
SPOP	69.62790698	20.23255814
HSPG2	86.34210526	24.34736842
NEMF	73.12418301	21.38562092
SLC3A1	66.875	22.11363636
MESP2	96.01234568	24.01234568
RAI1	83.72560976	23.50609756
DMD	33.62734584	11.26742627
SERPINB2	99	31
SH3TC2	89.42138365	24.44025157
TMX2	84.21052632	21.5
HNRNPA1	99	37
SYN2	67.57992565	22.17100372
SLC6A19	88.90740741	25.01851852
NEFH	86.71428571	23.89285714	48	14
CPT1A	79.2	22.09142857
LHCGR	83.59541985	24.64885496
SCYL2	89.19444444	20.86111111
HECW2	81.57652303	23.74294205
SELENOI	67.96694215	23.29752066
PRPF6	65.92857143	19.25
SGSH	95.8974359	26.8974359	99	33
KY	92.41269841	25.34126984
ACAD8	93.75	27
ERCC3	69.78947368	21.57894737
NIPBL	95.44	22.488
CSGALNACT1	88.93196406	23.21052632
ALG13	32.63636364	10.81818182	48	16
FBXO31	79.29487179	23.98717949
FCGR2A	77.2	23
RARS2	67.10576923	21.55769231
CFHR1	50	13.66666667
PDSS1	80.6259542	22.65648855
PCNT	88.66502463	23.19704433
RYR1	87.19855596	22.14801444
SHANK3	80.63636364	23.02020202
HLA-A	63.25	15.25
MFRP	99	34.44444444
TANC2	82.58273381	22.16546763
MLH3	84.52857143	21.95714286
CIITA	83.66911765	24.25
PEX7	96.5625	23.5625
TRMT5	81.375	24.875
ALOXE3	77.12121212	21.96969697
SLC16A2	37.10204082	12.51020408
WDR73	78.05555556	25.55555556
NACC1	96.5625	24.9375
PDP1	95.33823529	22.58088235
PRUNE1	79.86206897	22.4137931
TIMMDC1	93.02985075	23.40298507
CSNK2A1	74.6875	20.21875
STRADA	84.09243697	23.04201681
MYMK	99	24.5
TAC3	56.25	15
MSL3	37.5	12.5
VPS37A	91.3902439	24.41463415
COQ8A	89.36956522	23.90217391
GUCA1A	83.42857143	24.58441558
COA8	84.28571429	20.76190476
TRIP6	79.4	24.9
AGO2	85.76793249	23.5443038
RDH12	77.12	20.9
SOX3	21	7
PILRA	91.11627907	22.76744186
EPB41L1	92.42045455	22.90909091
BBS12	88.625	24.625
AVP	61	20.66666667
PINK1	90.09459459	24.41891892
SLC12A1	67.8	22.4
IDE	91.77272727	20.45454545	99	27
DYRK1A	74.13541667	20.72916667
CHD3	79	24.33333333
TRAF7	79.33333333	20
LNPK	79.51282051	21.15384615
NPRL3	79.35	20.98333333
SMS	31.26086957	10.52173913
CHRNA1	87.81188119	23.83168317
IMPDH1	75	23.38461538
DAOA	88.85964912	22.78947368
PC	65.76470588	20.08823529
WDR26	71.23529412	20.98039216
DNAJB13	99	23.33333333
UROC1	83.61176471	27.38823529	99	33
SLC25A19	85.46296296	22.7037037
LEPR	69.3440367	22.72477064
PTDSS1	79.90909091	21.88636364
ANKLE2	95.69333333	23.04
NF1	90.99361022	21.84025559
MAN2B1	92	25.66666667
SMARCA4	87.95299145	22.5982906
SPAST	72.31601732	20.90909091
ATP13A2	67.57894737	23.31578947
FLT4	86.57723577	24.10569106
SCN1B	92	25.66666667
THRB	87.61952862	23.18350168
GPI	58.76923077	21.57692308
INSR	84.69823435	21.41573034
LHX4	93.82926829	24.93902439
DHFR	90.94117647	18.64705882
MSH2	89.18897638	21.77952756
UFM1	63	20.44
PDE6A	87.05555556	21.51587302
MTRR	93.31325301	23.84337349
SLC26A4	88.81333333	21.17333333
UQCRC2	72.41176471	23.35294118
NANS	99	25
KIF5C	73.53846154	21.65384615
RNF13	93.46078431	22.05882353
TRIM21	99	25
TRPM7	87.13385827	21.65616798
PAH	74.03149606	22.27559055
SMC1A	34.30769231	11.61538462
CBX3	99	21
DONSON	78.45454545	20.09090909	99	23
CLRN1	98.71641791	24.08955224
DHCR7	78.02083333	25.35416667
REEP2	95.06666667	25.53333333
CNKSR2	29.34782609	10.17391304
PYCR1	92.25	32.75
FRG1	95.1827957	26.29032258
KCNQ1	82.1616341	25.04440497
CP	92.67857143	22.96428571	99	21
NUP62	91.03571429	24.98214286
ADCY5	85.05915493	24.28169014
MAGT1	28.05405405	9.675675676
ATRX	33.18811881	11.05940594
PLEKHG2	99	33
GUCY2D	78.6	24.6
DDX59	82.80952381	22.3452381
GATAD2B	86.9027027	20.48108108
PRPF3	77.7752809	19.7752809
TASP1	78.41666667	22.56884058
SERPINE2	81.83168317	23.73762376
DDX3X	34.36585366	11.12195122
WDR11	91.19565217	22.82608696	99	33
POU3F3	99	21.5
CTNS	84.18181818	23.07070707
AKT3	66.79207921	21.20132013
EFEMP2	76.84615385	25.76923077
FAN1	64.08823529	21.29411765
FBXO11	72.15789474	20.14035088
ATP6AP2	33.75	11.60714286
PIK3R1	84.38738739	21.72072072
DOCK8	84.5681445	22.77832512
TKFC	57.04166667	19.54166667
UFC1	72	10
SKI	86.99224806	26.24031008
CLN8	63.81081081	21.14414414
MOGS	99	13
KCNMA1	85.64599483	23.62360034
NUP107	57.92857143	19.85714286
GJA5	88.51666667	25.35
RANBP2	77.53333333	20.46666667
KAT6A	63.28089888	21.19101124
EDN1	65.5	21.91666667
EXOSC3	94.72727273	23.05454545
ACOX1	65.07142857	19.57142857
MOCS2	91.5	22.4375
POLR3A	83.14285714	24.52380952
TRAPPC12	95.16062176	24.37823834
PTCH2	90.42857143	19
ATP2A2	78.1025641	19.07692308
NDNF	87.55434783	22.4673913
ACP5	99	21	99	21
TSEN2	60.17391304	19.08695652
SDHAF2	74.27272727	23.95454545
LCA5	72.73333333	23.06666667
NAGS	74.14285714	25
FXN	76.64583333	23.65625
EPAS1	93.92307692	24.12426036
FAS	94.26506024	24.10843373
PRDX1	71.74358974	20.23076923
MTHFR	85.14545455	22.38181818
IL23R	81.60119048	22.58928571
GAMT	90	30
EXTL3	88.26104418	22.93975904
GUSB	94.74193548	22.19354839
PRKAR1B	83.09313725	22.81862745
KDM1A	89.71186441	21.83050847
ABCA5	87.87804878	22
NDUFA9	73.18867925	24.50943396
POLH	92	23.27272727
TPO	73.52380952	21.69047619
RBM12	95.05263158	24.57894737
SLC22A5	95.41791045	25.02985075
CTNNA2	90.45320856	23.40775401
NXN	84.60695652	22.92869565
HAL	96.82352941	23.08823529
SMO	72.73809524	24.0952381	99	27
GNRH1	84	26.33333333
RALGAPA1	70.8	20.2
RPL11	91.75	29.125
TRPV4	91.21153846	21.73076923
SOX11	33.5	12.5
GMPPB	90	24.5
TBR1	79	20
CERT1	95.62874251	22.69461078
CEP78	90.58974359	22.28205128
DPM2	73.8	25.4
COL18A1	88.85714286	25.06766917	99	23
TP53	83.18032787	21.86885246
GALT	83.35294118	18.82352941
SMAD6	89.74829932	24.7755102
RIN2	88.89390519	23.45823928	99	26
OPA3	82.38596491	20.92105263
TBC1D7	94.46153846	25.90384615
PSAT1	87.69090909	22.76363636
BSND	94.36585366	25.53658537
TBXAS1	88.69056604	22.48490566
USH1G	97	31.66666667
CYP19A1	95.24352332	24.45595855
STAMBP	95.5	21.41176471
MCM3AP	84.35294118	21.68627451
PABPN1	73.4	24.6
HUWE1	35.73770492	11.67213115
MYH3	68.02173913	22.80434783
HNRNPA2B1	99	25
TACSTD2	99	19.5
MC2R	74.8	22.6
ADAM9	91.36690647	23.11510791
HCFC1	38	12.66666667
MAGEL2	99	22
MKRN3	83.68983957	23.22994652
TLK2	82.83919598	20.75879397
TMLHE	34.46808511	11.59042553
SUFU	88.96126761	22.10915493
CWF19L1	71.4	20.4
COG6	91.71987952	24.18975904
MMP1	92.05263158	26.10526316
ADAM10	66.76363636	20.49090909
YY1AP1	95.55555556	22	99	24
SEC23A	85.48148148	22.08148148
CELF1	67.5170068	18.50340136
PDGFRB	92.11494253	25.08045977
COX10	82.31948882	23.06709265
NDUFS4	89.99317406	23.33447099
TTN	90.73360656	23.67213115	99	20
PIK3CA	81.30769231	19.61538462
SLC29A3	97.48387097	26.43548387
GPR101	28.5	9.5
SYT2	90.88212928	24.92775665
CFH	86.63975155	22.37888199
THOC2	32.65217391	10.95652174
DNAAF4	81.38011696	21.43859649
CCDC22	24	9
RGR	93.30434783	24.76811594
NDUFAF4	75.46153846	26.07692308
MGAT2	99	23
ALG9	89.12987013	22.72727273
MTTP	87	17.2
SPRED1	73.67507886	23.06309148
LIPN	95.94642857	22.83928571
ARF1	98.66666667	26.5
OPN1MW	15	5
SLC19A2	82.33333333	20.76666667
IBA57	83.82608696	24.65217391
PCDH19	31.47777778	10.67777778
ANK3	94.05155556	23.27911111
BBS7	94.12	23.58
EFL1	87.35242291	22.69603524
C12orf4	82.61538462	19.30769231
PLCG2	86.90452261	23.43969849
TRPV6	77.58333333	27.33333333
ATP8A2	84.40521114	23.63881402
CDH1	90.11981567	22.30875576
TBP	95.41025641	24.15384615
POLA1	29.98461538	9.846153846
TGIF1	74.58227848	22.27848101
MTHFS	76.77358491	21.37735849
DARS2	78	17.5
ATXN10	94.96086957	23.17826087
RAB39B	30	10
SLC30A10	86.52245863	23.56973995
FANCD2	92.15555556	38.98518519
UQCRQ	98.5	29.83333333
SCN11A	95.85310734	24.37853107
LAMA1	89.05949008	24.18413598
UNC93B1	83.57142857	25
NRROS	84.20338983	24.71186441
BBS4	66.42647059	20.91176471
AHI1	85.2029703	22.5
CST6	38.66666667	19
WDR45B	94.39655172	22.22413793
PRF1	93	24.42857143
RBM8A	99	19
HAX1	99	24.33333333	99	24
MPLKIP	80.75	21
CACNA1E	84.20069808	23.70680628
ADAMTS10	76.03571429	23.73214286
LTBP4	62.64285714	21.25
TTC3	89.48375451	23.36462094	99	24
ROGDI	99	27.125
IGHG3	91.07692308	27.56923077
PSMB8	99	30.5
SLC7A14	90.09090909	23.4
SOD1	99	17.5
FDXR	73.24137931	24.75862069	99	30
AMT	99	29
RNASET2	67.5	23.44444444
ADAMTS2	85	24.73434125
MFN2	67.46969697	23.63636364
KIZ	96.39655172	25.14367816
NOS3	87.63333333	22.4
VHL	64.18918919	22.64864865
ZIC2	93.85714286	25.14285714
SPG11	70.85185185	16.88888889
CCNO	99	31
RAB18	88.74545455	22.4
MFSD2A	99	26.375
IFIH1	85.41666667	23.75
CYFIP2	95.21933086	24.53159851
SLC2A1	96.2238806	25.7761194
SERAC1	91.88372093	22.51162791
TBX2	98.5	23.95454545
GCDH	91.84	21.6
TRAPPC9	83.5063788	23.2296369
CBS	23	7.666666667
PEX26	85.6952381	24.14285714
ST3GAL5	95.91304348	24.13043478
COQ5	85.13043478	22.44927536
ARV1	96.26415094	22.94339623
EFTUD2	97.525	24.7875
VPS51	81.62857143	22.2
PIGH	78.20454545	23.09090909
CNOT2	93.48695652	21.24347826
POC1B	74.62433862	22.78835979
PSAP	70.72307692	23.58461538
TM4SF20	90.84126984	22.9047619
LZTR1	81.06451613	24.58064516
IQCB1	67.01704545	22.03977273
STIL	61.13513514	20.17567568
INS	76.5	25.5
LINS1	73.18461538	24.53076923
AP4B1	90.66666667	24.44444444
FGFRL1	73.22222222	24.66666667
CAV1	71.02	21.04
PHYH	73.97916667	21.375
DRD3	69.82894737	23.10526316
HS2ST1	64.50553506	21.66420664
DIP2B	81.728125	22.025
MVK	97.61290323	23.74193548
EPM2A	74.9614094	23.60067114
ACE	69.825	24.475
DBT	85.1641791	21.70149254
PDCD10	46.6	15.6
DNM1L	94.74832215	22.83892617
TBCE	73.32653061	21.62244898
COX7B	22	7.5
TTLL5	93.83291139	22.47594937
LRP5	85.88934426	22.86065574
GOSR2	94.025	24.31666667
DNAH11	83.80680437	23.67436209	99	20
PLPBP	99	23
SNAP25	95.56976744	25.77906977
ARSA	89.61538462	27.07692308
NDUFA2	96.53333333	26.6
ZNF711	15	5
SACS	88.74175824	23.71978022
SAR1B	82.02702703	21.59459459
COL7A1	87	25.33333333
RTN4IP1	90.81325301	23.15662651
TCF20	94.6614786	24.49416342
BCKDHB	86.13157895	23.16353383
GTPBP3	68.07692308	22.30769231
CDK8	69.3	22.035
HCRT	99	15
MGP	65.875	22.25
TMCO1	75.75172414	21.11724138
XYLT1	84.5974359	23.17435897
PEX2	88.58536585	25.17073171
SOS2	80.53674121	21.8658147
TLR3	81.48387097	24.51612903
TPM3	84.17307692	22.03846154
BRF1	89.67741935	24.35483871
APTX	89.93663912	22.61432507
BOLA3	97	25.52941176
SAMSN1	79.14336918	23.22222222
PPP2R1A	93	27.46153846
ASXL1	87.8203125	21.875
SEMA6B	79.95238095	22.23809524
RP9	95.60714286	22.28571429
SPR	82.5	29
UPB1	66.56	20.64
SORL1	83.32044199	23.79005525
MESD	96.28125	24.125
MRAS	72.93902439	23.98780488
TMEM94	65.89719626	21.28037383
HHAT	88.48590755	23.98759865
GRM7	87.79975947	23.3752255
CDK10	71.48275862	22.82758621
PNPLA8	70.16778523	23.17449664
CCDC78	86.81818182	30.81818182
AUTS2	88.52365591	22.53870968
SGCB	85.48	19.68
DOK7	97.5625	21.5625
NIPAL4	81.4	23.2
LRP2	80.97374702	23.10023866	99	24
MED23	93.93548387	20.80645161
INTS8	61.32876712	20.93150685
NSF	60.40625	16.421875
CAPN1	70	24.61538462
GRIA4	75.70299145	22.88461538
KCTD17	87.5	28.83333333
CA8	96.45217391	23.9
PNKP	97.12	25
MOCOS	83.90265487	22.37168142
TCIRG1	65	24
IGF1	79.25274725	20.7032967
AFG3L2	60.875	19.18055556
REEP6	93.44444444	22.05555556
SCN9A	85.23701299	22.64285714
PBX1	88.30645161	23.67562724
GATA4	76.74380165	24.1322314
ARID1A	89.64705882	20.05882353
HSD17B10	33	11
TELO2	91	26.55555556
SLC52A2	65.2	22.2
TSHR	67.63372093	22.59883721
ARHGEF9	32.25	10.75
WDR4	74.33333333	24.61111111	99	29
TRAK1	88.28927681	22.94014963
CAMK2B	89.69273743	24.45251397
SLC39A4	81.16666667	27.75
FARSB	91.85454545	23.12727273
ABCA4	86.04090909	24.29545455
CDK5RAP2	79.43571429	23.3
HSD17B4	77.97211155	23.92031873
CLN5	94.81176471	24.74117647
DLG4	82.96875	23.125
RFWD3	70.55769231	22.53846154
RPS24	63.69230769	21.07692308
PRDM16	88.78804348	25.19746377
CYB5A	73.48484848	24.37878788
PIGU	90.95348837	21.02906977
FAM126A	93.36	24.02666667
PSPH	82.85882353	20.72941176
CHSY1	73.45	21.15
NR1H4	77.625	22.2
UNC80	89.58490566	23.04245283
DNAL4	80.09090909	27.36363636
RSRC1	85.01283422	22.44491979
GDF3	81.04545455	21.72727273
SYNE1	92.89631651	22.86084584
TXN2	76.5	25.7
PPP2R2B	73.355	23.4625
CISD2	93.88888889	33.05555556
BUB1B	65.24637681	21.27536232
PWRN1	91.4427673	23.66415094
GLS	68.26388889	21.44444444
ATXN1	86.54655172	22.68448276
GFPT1	96.05645161	21.92741935
YME1L1	66.475	22.35
KMT2C	91.82255846	93.49381018
LMX1B	93.60784314	24.83660131
GJB2	90.69230769	26.53846154
MFSD8	79.04347826	22.60869565
RPS19	68.65384615	24.03846154
NNT	96.66233766	23.12554113
WWOX	82.19152601	23.10954185
ALX1	79.28571429	24
ABHD5	69.97014925	24.05970149
EYA1	85.61445783	23.25542169
ERF	63	21
BMPR1B	86.01138952	23.01252847
P4HTM	92.6	26.2
SEC61A1	66.17391304	22.73913043
SLC25A1	99	28.5
ORAI1	80	19.75
COL13A1	90.65491184	25.15869018
COL3A1	92.5	22.33928571
CEP41	80.91666667	20.08333333
SNCAIP	92.11403509	23.0877193
MSTO1	85.25	19.75
MED17	83.79310345	22.32758621
GRID2IP	70.57831325	20.91566265
FAM161A	82.546875	22.5625
AHSG	99	23.09090909
NEFL	90.75	25.625
GFM2	81.72727273	18.54545455
MAPT	79.39130435	22.42608696
PROP1	90	24
CYB5R3	86.34722222	24.65277778
NDUFB3	91.7	18.8
B3GLCT	80.10483871	22.36290323	99	35
BRCA2	84.44155844	22.47402597
ADK	90.95559503	21.86323268
GLDC	93.78289474	23.67105263
PURA	99	21
PPARG	90.39393939	22.48484848
NOTCH1	74.79761905	25.77380952
POMT2	87	23.93506494
ELN	84.66666667	24.26666667
TECPR2	66.12048193	21.77108434
MKS1	89.75	23.75
PTCH1	95.51282051	23.74358974
SPEF2	90.18226601	24
IMPA1	86	22.66666667
PACS2	82.6	23.6
HOXB1	99	46
POMGNT1	87.4	22
FOXP1	86.89641434	22.34130146
GGT1	62.91139241	19.27848101
GRIP1	88.97255689	23.13386881
ESS2	73.69230769	21.92307692
TYROBP	69	23
SUMF1	82.65277778	23.50099206
CRADD	95.02430556	23.19097222
RPL27	86.83333333	21.94444444
KMT2B	96.27272727	24
CYLD	88.66666667	24.25
KDM5C	33.07692308	11.19230769
EDNRB	82.7751938	23.17054264
FREM2	84.80792683	23.66158537
MYL2	99	23.5
TRIT1	95.71212121	22.75757576
EIF2B3	91.79432624	21.07801418
DPAGT1	84.3125	23
NPHP1	77.44444444	23.59259259
FANCM	69.75	22.41666667	99	26
RAD50	95.27522936	22.36697248
KLC2	81.75	27.25
SULT2B1	85.89259259	23.41851852	99	31
SFXN4	87.73809524	22.53571429
ZNF335	85	23.10526316
LHX3	99	27.58333333
MCPH1	83.20428752	23.78940731
UBE2A	33.5	11.16666667
EPG5	86.12820513	23.25
NDE1	92.52173913	21.40217391
GNB3	99	27.6
NSD1	73.12621359	20.87378641
GABBR2	89.99804114	24.61410382
NSMF	92.4	25.2
NEUROD2	70	20
CNTNAP2	88.56863578	23.19953251
GYS2	70.734375	23.38541667
PYGL	85.44278607	23.89054726
KLHL7	89.89417989	23.32804233
POLR1C	78.91666667	19.66666667
SLC9A6	29.41176471	10.29411765
L2HGDH	92.59090909	23.31818182
PSMD12	78.0212766	19.55319149
PEX14	67.56569343	22.72262774
EML1	93.31725888	24.3248731	99	27
WDPCP	79.32646756	23.24098867
MTHFD1L	84.76421053	23.15368421
FANCB	32.90909091	11.13636364
DNMT3B	85.27272727	18.36363636
MMUT	98.65517241	23.82758621
MPDZ	70.59459459	22.32432432
CNGA3	92.31343284	23.91044776	99	36
SDHB	71.45945946	24.32432432
KATNB1	77	26.45454545
TF	88.88607595	21.59493671
SRCAP	67.19230769	22.15384615
ABAT	77.1305638	22.31454006
SETX	88.74297189	22.12851406
PCDH11X	30.27733026	10.09436133
IDH3B	99	25.69230769
RBBP8	65.92905405	21.99662162
GOT2	70.78947368	24.03508772
SEMA4A	70.28571429	20.42857143
NLRP3	90.15315315	22.2972973
KIF7	62.34831461	21.2247191
IER3IP1	72.13636364	22.27272727
IQSEC2	34.47619048	11.33333333
NHLRC1	99	25
GJB1	25.8	8.6
MADD	77.97826087	21.2173913
NEDD4L	89.39642857	23.35892857
METTL5	68.07142857	20.82142857
GABRG2	81.17365269	22.80239521
KCNK9	81.4137931	26.28965517
NT5C2	93.47928994	22.34319527
CYP11B1	84.13157895	24.76315789	99	27
ADCY3	88.06756757	23.27027027
ASAH1	89.64788732	23.33802817
SLC24A5	79.5	26.5
TOPORS	70.66666667	22.77777778
PPP2R5D	53.5	13.75
YEATS2	70.01714286	22.02857143	55	13
MOCS1	98.66666667	24.64102564
DDC	94.84415584	24.44155844
MAF	79.73076923	23.15384615
AGPAT2	70.11764706	25.35294118
PMM2	75.85585586	23.06756757
RNF216	85.45851528	23.43231441
DSE	94.90322581	23.83870968
NDUFB9	74.29464286	24.10714286
KCNE1	77.2	24.46666667
PRPH2	86.88495575	24.61061947
MBOAT7	88.97142857	24.57142857	99	36
HS6ST1	93.55102041	24.4829932
ABCB7	36.06779661	12.06779661
TRHR	97.0625	23.95833333
PON1	88.17647059	22.88235294
DLX4	93	23.66666667
SLC12A6	92.69273743	24.64804469
CTSK	72	17.2
NEK1	66.60869565	21.72463768
TGFBR2	84.17333333	22.20666667
NTRK2	89.03576751	23.49776453
EVC2	85.92073171	23.68597561
CRPPA	69.58669834	22.70546318
EIF4G1	98.78571429	24.85714286
PPP1R3B	98.32258065	24.4516129
TIMM50	15	5
SLC25A20	88.53125	20.21875
MED13	80.47272727	21.29090909
ERCC4	96.375	28.75
KRT12	99	21
ALG12	99	27	99	33
DNAJB6	97.36597938	22.60309278
LAMB2	99	21
EFNB1	37.11111111	11.55555556
NPHP4	93.5988024	23.32934132	99	29.5
TENM3	85.34649123	22.81578947	99	23
KCNN3	85.678125	24.946875
GRIN2B	86.29791271	23.66318786
XPA	99	25.55555556
CASK	33.83006536	11.39542484
ADNP	78	19
GATA6	78.64285714	21.5
ATR	93.88983051	22.3559322
CUX1	85.77480491	22.46599777
TCOF1	89	23.75
EEF1A2	73.42592593	21.25925926
HNRNPK	95	23.46153846
GJA1	97.0625	23.4375
LARS2	68.87022901	22.46946565
MAN1B1	93.43478261	26.63043478
PANK2	89.22222222	22.53333333
MLC1	89.5	21.74
ATP1A3	81.16666667	21.44444444
TPRKB	95.8125	19.375
RAB3GAP1	80.125	22.5
VLDLR	94.22222222	23.64197531
DLX5	82.25	18
HADHA	71.19047619	23.02380952
ACER3	93.94972067	22.69832402
PER3	22	16
SLC6A1	86.1875	24.0625
SLC25A13	69.94086022	22.18817204
FUZ	89.21428571	20.21428571
LINGO1	88.87659574	23.99148936
GPC2	93.42857143	22.42857143
CR1	90.08988764	22.87640449
CHAMP1	93.57142857	21.42857143
EIF2AK2	83.41573034	22.42696629
PAK3	33.97487437	11.50251256
KPTN	74.5	23.66666667
ALG1	85.61290323	22.11290323
GLI2	77.46486486	25.12972973
FANCI	71.55555556	18.66666667
DNAAF1	91.10344828	21.89655172
PIGO	78	26.33333333
ABCC6	71.37142857	21.97142857
PKHD1	85.33833177	23.4348641
ERCC6	90.11214953	25.17757009
KAT6B	63.31578947	18.13157895
HLA-B	80.71702244	23.8166393
SHROOM4	34.03061224	11.2244898
BTD	93.83009709	23.47572816
POLR3B	92.62592593	22.51851852
ZBTB24	99	28.5
ENTPD1	94.79423868	23.66255144
APP	74.0814664	22.94093686
SCN3A	60.78787879	20.54545455
SDHAF1	75	25
DIAPH1	89.70422535	21.15492958
ALDH18A1	90.37692308	23.97692308
DPF2	53.22222222	16.88888889
B9D1	74.44444444	23.9047619
TNFSF4	99	26.33333333
GNAI3	85.75	22.04166667
STAG1	88.4469526	20.93227991
ALMS1	92.75894988	22.7875895
SNCA	87.80722892	23.87550201
BBIP1	61.85714286	20.57142857
ACBD5	66.63571429	22.50714286
PRSS12	87.18095238	22.24761905
ECE1	93.44827586	23.14942529
BRAT1	64.02040816	21.65306122
PLCD1	85.28571429	26.39285714
PSMG2	90.31756757	21.68243243
EHMT1	89.49416342	22.28793774
RPL15	95.2	21.6
SLC5A5	78.8	17.8
DNAJC5	94.98795181	22
RERE	86.32067511	21.77918425
FAT2	73.87096774	23.58064516
PDE6B	80.06451613	23.38709677
HEXB	83.70642202	22.82568807
REEP1	94.4084507	24.18309859
MRC2	89.85263158	23.30526316	99	17
EZH2	95.48684211	22.56578947
PRKAR1A	75.73469388	24.3877551
DEPDC5	82.38	19.64
ATXN3	94.70212766	22.72340426
NSUN2	96.99090909	23.36363636	99	32
GMNN	96	26.44444444
QRICH1	92.10638298	20.68085106
ADGRG1	87.34677419	25.45967742
PITPNM3	94.42364532	24.40394089
KDM6B	63.875	21.875
LIG4	99	24.5
BCL11B	89.58	25.29
RAD21	87.94594595	20.72972973
POR	87.19811321	22.44339623
AR	31.52631579	10.72368421
SLC4A4	76.37876387	23.12202853
VEGFC	93.27304965	22.76950355
GJC2	75.22222222	24.77777778
THRA	97.31818182	26.90909091
LRMDA	87.20285909	23.21238938
SLC4A1	87.625	22.9375
RGS9BP	66.42857143	23
ERMARD	99	38
FAM50A	39	13
TTR	96.71621622	24.44594595
ISCA2	93	22.75
AKT1	81.56363636	25.72727273
YIF1B	91.19354839	23.09677419
GCH1	87.52459016	21.7704918
SAG	90.56730769	24.51923077
NAXD	75.56060606	25.34848485
EDNRA	94.27419355	21.66129032
NDUFS8	91	27.63636364
HFE	89.92857143	20.35714286
LRRK2	75.75903614	22.86746988
NBAS	97.19868421	23.54473684
PLD3	84.09090909	22.61363636
PCDH15	90.34100418	23.0055788
NAGA	96.21428571	25.78571429
ELMO2	72.22580645	21.64516129
LIAS	85.94736842	21.12280702
ANKRD11	73.52688172	20.89247312	99	22
ROM1	96.75	28
EPHA1	79.5625	28
STIM1	86.15655577	22.45792564
PCLO	91.85885886	22.51951952
ACVR1	87.63924051	22.11392405
A2M	88.66666667	23.2
RSPH4A	98.2173913	23.65217391
SIL1	81.33031674	22.33257919
EXT1	73.39071038	22.66666667
TICAM1	89.07272727	21.47272727
AP1S1	92.25925926	25.48148148
RNF168	92.33333333	20.84057971
SMAD4	95.60377358	21
GPR88	91.6	24.1
PIGN	89.91498406	23.26673751
RFT1	92.05555556	23.64814815
MUC1	99	21.33333333
TCF12	85.87619048	22.43129252
GDI1	24	8.5
ADAMTS3	71.53444181	22.90261283	99	20
OTC	33.90566038	11.32075472
SATB2	71.95544554	22.11881188
CHRNA2	90.55555556	24.82222222
RAD51C	90.65116279	22.72093023
KCNC3	89.93333333	21.56666667
SLC12A2	91.27631579	23.50657895
SLC16A1	95.38709677	22.64516129
NR2E3	59	18.21428571
MEFV	97.65217391	23.7173913	99	27
BTK	32.4	10.9
FLVCR1	97.06043956	22.00549451
CDH11	91.18927445	23.76025237
RIC1	96.14107884	23.75103734
PAX3	93.95854922	23.54404145
SETD2	62.13605442	20.91836735
COQ2	68.62857143	22.91428571
PLAT	63.29032258	21.77419355
AP3D1	75.96969697	18.90909091
TSEN15	82.71428571	16.28571429
TMEM107	82	20.92307692
PARK7	94.94285714	20.45714286
KRT3	76.42857143	26.14285714
ALDH3A2	88.64814815	22.92592593
ZBTB16	87.37430168	24.09776536
QDPR	91.66896552	24.13103448
USP7	82.17164179	23.74626866
PHGDH	94.32167832	23.16083916
NOTCH3	75.45864662	22.2406015
SNRPB	81.22222222	27.44444444
LMNB1	87.96296296	23.62037037
MERTK	90.77777778	23.35802469
SEPSECS	87.25641026	21.48717949
ACTA1	57	19
TCTN2	91.36129032	22.31612903
TRIO	88.21169355	23.91330645
HEPACAM	85.47826087	23.2173913
NDUFA4	88.5	26.5
TRRAP	73.74452555	22.29927007
IRF6	76.23529412	26.55882353
UBE3B	97.72727273	27.29545455
NDUFAF6	71.71396896	22.6097561
SLC39A14	93.96449704	22.04733728
GAD1	90.35555556	22.66666667
PCCB	91.34343434	22.25252525
LRP4	61.45054945	20.12087912
CHRNA7	81.83518931	23.4454343
SLC13A3	91.17021277	23.09042553
LARGE1	88.5061296	23.17863398
CYP4F22	88.25714286	20.78095238
AP1B1	85.96703297	21.50549451
RAB23	94.77272727	23.63636364
SPARC	95.51351351	25.16216216
CEP135	99	25.66666667
HMGCL	78.22222222	20.55555556
ADH1B	78.775	23.7125
BMP2	39	14
SETD1A	68.6	22.96666667
LFNG	86.97142857	24.82857143
AASS	67.5	20.75
NUS1	90.35	22.575
RNF213	82.27516779	22.54026846	99	24
RPS27	94	29.33333333
GAB2	82.28813559	19.11864407
GPC6	85.50074001	23.51850025
PET100	99	19.6
CD96	79.47445255	23.9270073
CCND2	83.77777778	23.38888889
NKX2-5	99	31.5
ALPL	83.31775701	23.24299065
RP2	24.375	7.5
WT1	95.09174312	21.99082569
COLGALT1	90.65714286	23.88571429
GRIK2	89.8759244	23.24815119	99	27
SDHA	90.88235294	32.94117647
COL1A2	97.82222222	21.91111111
NFIA	85.08376963	22.14659686
MYO7A	97.16167665	26.62874251
PTCD3	95.89285714	22.33928571
GM2A	73.4	19.6
HGF	74.01020408	24.12244898
SAMD9L	94.05555556	26.16666667
FGF17	96.33333333	24.88888889
FTSJ1	45	15
SLITRK1	69	19.66666667
PHC1	81.98039216	23.23529412
AP4S1	81.02222222	20.96296296
ZBTB20	86.15521327	23.24526066
MSMO1	96.95	24.7
MMAA	93.77358491	23.16981132
GSN	95.26451613	24.01290323
ATPAF2	80.65217391	18.52173913
HYDIN	63.49234694	17.8494898	99	13
TRAF3	91.94054054	21.99459459
RHOBTB2	90.05555556	26.53703704
PCNA	70	18.75
TREM2	99	28
CCNF	95.21176471	21.96470588
CTCF	80.1	18.6
CPLANE1	88.73611111	21.20833333
MYOT	74.5	21
PIGG	95.336	26.12
METTL23	59.9	21.4
SCO1	76.28571429	20
TMEM240	99	24
PHKG2	83.5625	25.4375
EOGT	89.11206897	23.09482759
POLR2A	92.12903226	23.9516129
EBF3	90.72173913	24.44347826
VPS13A	92.65853659	22.19512195
SPTBN4	90.75609756	21.40243902
VAPB	91.50943396	21.5754717
SLC35A2	27	9
CHKB	81.4109589	20.32876712
MED13L	83.18867925	19.78301887
KCNJ5	83.64444444	25.63333333
SOX4	6	5
ADAT3	86.9	22.7
TIA1	93.64285714	20.71428571
ATP7A	29.33333333	10.38888889
MYORG	97.75	23.66666667
TUBB	99	25.16666667
ATP5F1A	93.72727273	21.85714286
GLI1	76.8	25.45
SETD1B	78.92307692	24.19230769
MAP3K20	88.93684211	22.61052632
RPS7	72.44444444	22.33333333
RHO	99	25
RUNX1	86.64884637	22.89138998
SLC25A42	71.13888889	22.59722222
TGFBI	95.58571429	25.72857143
GUCA1B	63.40740741	20.62962963
RARA	90.16666667	19.5
PCBD1	79	27.77777778
SMCHD1	83.56338028	21.71126761
KRIT1	88.65853659	22
MAP1B	86.17931034	23.25517241
C9orf72	91.83333333	24.2
PDHA1	41.5	14
IKZF1	93.01408451	24.69014085
LEMD3	87.80263158	22.97368421
DLL4	91.75	25.25
CLDN16	88.66887417	23.05298013
MRPS16	98.09090909	25.90909091
ANAPC1	74.14625229	20.68921389
LTBP3	44.44444444	15.33333333
TRIM32	90.76190476	23.04761905
PEX3	90.96296296	22.33333333
AP2M1	74.18181818	24.45454545
GCSH	68.66666667	23.43137255
MRAP	69.10526316	22.15789474
SYN1	36.01428571	12.11428571
ZNHIT3	67	10
RFC1	78.78688525	21.06557377
BEAN1	82.29310345	22.9137931
MYSM1	96.09142857	23.83428571
OTX2	76.04545455	24.04545455
NHP2	62.4	22.8
TTC19	96.74545455	23.58181818
SEC23B	91.02366864	23.99408284
CEP57	98.3030303	24.51515152
CXCR4	94.8	28.6
CNNM2	90.89285714	21.61071429
PARS2	95.45454545	28
DHDDS	90	21.46875
CYP27A1	92.25	25.5
SOBP	87.64444444	22.84444444
TACO1	55.5	12
CNOT1	91.19285714	22.65
BRAF	92.24	22.448
RBMX	72.42307692	20.57692308
LYRM7	66.66666667	13.33333333
ZMYND11	83.81714286	22.90285714
MLH1	95.56790123	22.40740741
NUP214	64.61971831	19.4084507
PRODH	36.2	9.8
CNTN2	65.625	21.16666667
NCAPD2	82.71428571	22.33928571
CHD4	65.30769231	16.07692308
NODAL	94.5	23.67647059
PRPS1	35	11.66666667
SLC19A3	83.8	23.1
NARS2	68.22413793	22.63793103
SERPINI1	71.00763359	22.66412214
SLX4	65	19
SKIV2L	99	27.5
CHRNG	97.56	25.48
NUMA1	74.82317073	21.66463415
EIF2AK3	85.58928571	21.64285714
RAB38	77.85333333	24.13333333	99	30
SYP	45	15
NECAP1	73.95652174	18.91304348
PIK3R5	90.40625	25.10625
DNAL1	67.52631579	21.78947368
FOXG1	91.83333333	16.5
INPP5E	87	29
KDM5B	87.16908213	23.02415459
EYS	91.55646223	23.40931824
DNAJC21	65.28571429	22.04761905
MANBA	63.8021978	21.13186813
LMAN2L	94.33333333	24.88888889
ETFA	57.91262136	19.45631068
IVD	81.29487179	24.93589744
RPS6KA3	29	9.666666667
CNPY3	99	30
ECM1	91	29.25
PGAP1	69.55555556	20.14814815
SOX10	99	25.375
PRCD	88.17391304	22.42028986
RAC1	68.33333333	16.5
LGI1	79.87142857	22.22857143
SNX14	95.13580247	22.14814815
ATXN8OS	94.35051546	23.04123711
YY1	85.80645161	21.27419355
XPR1	92.31135531	22.11355311
NGF	86.87951807	24.30120482
RIMS1	84.1969697	23.00649351
PDZD7	83.43548387	22.5483871	99	25
CTC1	91.72727273	22.38636364
PTS	92.46491228	23.34210526
C19orf12	83.71428571	23
KMT2D	91.52	25.2
SVBP	84.24	18.12
GABRA1	92.80952381	23.3968254
USP8	79.31205674	20.91489362
RPS23	94.06666667	24.33333333
TTC12	94.25806452	23.93548387	99	24
RAX2	99	24.25
TCTN3	83.53448276	21.93103448
NDUFA11	77.12	26.04
CORO1A	87	24
BLOC1S5	90.35606061	22.02272727
HAAO	95.36231884	26.46376812
CACNA1F	56.5	8.166666667
BCL11A	85.95192308	23.56730769
STT3A	67.96721311	21.8852459
MMADHC	73.77777778	23.18518519
MRPS22	84.0675453	23.48434926
CIT	89.71003717	22.10408922
EARS2	64.28333333	22.36666667
FBXL4	75.91836735	24.97959184
LRP12	91.59349593	20.82926829
VCP	59.2	21.6
PLEC	74.91666667	23.08333333	99	22
ADAMTS13	69.76388889	23.56944444
RBM28	66.04081633	22.40816327
PDHX	97.75085324	23.56996587
SMPD1	81.5	22.5
CACNA2D4	78.45412844	25.31651376
CAMTA1	84.82804233	23.53373016
COL6A3	88.68656716	24.04477612	99	24.5
CEP83	95.60824742	23.19587629
ALAD	96.5	23.3
PDGFD	89.6029106	24.23076923
TAF13	77.57142857	20.95238095
WASHC4	86.36363636	23.93939394
HBA2	75	25
CNGB1	88.18181818	24.91477273
PUS3	76.5	23.58333333
TPK1	88.57912458	23.01010101
OPHN1	32.18181818	10.66909091
CCDC88A	63.81027668	21.12648221	99	22
POMT1	82.77777778	23.14814815
TSC2	90.26086957	23
USH2A	83.66993144	22.99510284
GNE	93.07142857	20.70634921
PIK3C2A	60.41558442	20.58441558
RPS15A	98.66666667	18.66666667
HDAC4	86.74074074	24.44973545
RPS26	54	18
LYST	91.74501992	23.00398406
TK2	75	22.28571429
ANXA11	72.40944882	24.07874016
MAPRE2	74.43137255	23.05882353
HDC	85.43333333	23.1
ASPA	87.82278481	24.43037975
CLP1	96	24.07692308
ZNF512B	99	29
IL18BP	86.23076923	28.61538462
AP4M1	99	27.66666667
ACADM	66.78787879	22.51515152
PPP1CB	68	22.55208333
FTL	81	27
EDN3	96.55172414	25.03448276
KDSR	68.94444444	20.79166667
CDKN1C	99	24.33333333
DSG4	96.98245614	23.45614035
HTT	76.5505618	22.24719101
CDON	90.06989247	22.74731183
PRKCG	95.44117647	24
TNFRSF1A	90.88888889	21.27777778
FIG4	69.48780488	22.78861789
CFAP410	73.2	20.8
KCNA1	99	22.125
LAMB1	78.81188119	22.44554455
CD33	92.1	21.95
TBX4	94.70149254	25.7761194
ZNF148	71.02836879	21.78014184
ECHS1	79.78571429	25
PPT1	70.25352113	23.74647887
NDUFS1	92.46153846	24.00961538
TMEM127	86.625	19
TUBB4A	88.83333333	22.66666667
RDH11	75.45454545	20.09090909
GRIA3	35.57837838	11.9027027
CDH15	88.92857143	20.64285714
WASF1	96.63513514	23.30405405
TWIST1	79.4017094	23.64102564
ERLIN2	63.75	22.25
SPATA5	71.70740306	22.55816686
FMR1	30.16666667	10.16666667
GDAP2	97.36	21.4
TGM1	66.36363636	22.09090909
INPP5K	90.23255814	24.34883721
DCT	81.40625	22.71875
LEP	80.11111111	23.7037037
GJB3	92.57142857	29
EIF2B2	93.05	19.95
ZCWPW1	92	22.02564103
COG5	95.15748031	23.01968504
SLC25A24	71.03787879	22.68181818
GUF1	88	23.53846154
FOXC2	99	19.5
COA7	94.10344828	22.51724138
DALRD3	99	26.5
NCF1	85.83333333	16.61111111
CPS1	74.93421053	22.42105263
KIDINS220	81.03669725	25.06422018
PDE6C	84.44339623	22.96226415
NONO	54	18
CASS4	73.56410256	22.51282051
ADA2	86.61160714	20.96875
CACNA2D2	89.5	26.58695652
SLC7A7	70.51707317	21.86829268
COLQ	95.7739726	24.60273973
KRAS	69.11688312	22.44155844
ATP2B3	38.86046512	13
PDE4D	89.81103516	23.38085938
CBLC	83	27.33333333
FADD	99	19
KCNJ1	94.84	23
CHMP2B	68.47619048	22.33333333
SHMT2	99	43
TPRN	56	15.66666667
STAT5B	88.54666667	20.61333333
NR2F1	83.66666667	15.66666667
SPECC1L	67.75247525	22.92079208
DHX30	62.29411765	20.67647059
LYN	85.9	21.73
PPP1R15B	84	28.66666667
ATIC	92.52	23.22
CTBP1	89.40206186	25.64948454
DRD4	89.90909091	26.63636364
MOBP	77.87692308	22.09230769
CAMK2A	94.98181818	24.42727273
NUP88	96.9796748	22.4796748
SNAP29	79.89473684	18.36842105
EXOSC9	95.55555556	23.66666667
TYMP	68	18
DEGS1	79.74193548	21.61290323
XPC	80.43478261	24.06521739
PIGV	99	27.66666667
RXYLT1	39	18
SLC46A1	85.83333333	28.66666667
SUCLG1	91.6875	23.46875
KIAA0753	93.90909091	24.70909091
FLI1	93.81770833	24.77604167
TACR3	94.44607843	22.15686275	99	29
COX20	90	24.4
GK	31.72413793	10.73563218
COPB2	92.45	23.8
GLRX5	83.25925926	24
JAM2	92.78632479	21.33333333
MTFMT	89.17391304	21.58695652
VRK1	69.21830986	23.23239437
HRAS	99	25.61538462
CD247	86.21538462	23.95384615
CHD1	92.80188679	21.3490566
PIEZO2	90.49603524	23.96651982
PSEN2	97.84782609	24.73913043
TREX1	99	27
MKKS	87.11111111	19.86111111
NR3C1	80.42307692	22.28205128
MCCC1	68.72	23.00666667
GATA2	72.91304348	22.43478261
CACNA1B	80.51428571	22.8
FOXI1	72.66666667	24.66666667
SH3KBP1	23.8	8
CYP2U1	93.30555556	23.63888889
GTPBP2	77	19
PGK1	21.66666667	8.666666667
CIC	99	26.66666667
SLC1A2	75.39273927	23.7689769
BUB1	97.9	20.2
GPR143	32.2195122	10.97560976
ADAR	72.1097561	23.86585366
NCAPH	92.77419355	20.93548387
ARNT2	89.71568627	24.15196078
TG	91.38500635	24.88182973
HDAC8	27.93939394	9.272727273
TECR	86.76470588	21.63865546
NLGN3	25.5	8.5
PNKD	87.99526066	23.03317536
SBDS	92	23.8
SAMD12	81.03306878	23.34126984
SOS1	67.80995475	22.65158371
GEMIN4	89.42307692	25.26923077
IFT27	79.93548387	26.90322581
GRIN2A	90.34329897	24.27525773
GRN	71.14285714	18.14285714
PEX19	90.75	29.5
MAP3K7	96.79069767	24.12790698
PMS1	77.72727273	22.18181818
KCNQ3	82.7	23.82830189
GPHN	96.90873016	23.33888889
MRE11	88.88636364	22.56818182
RORA	87.03949224	22.97390691
CWC27	92.39453125	23.19921875
PTCHD1	28	9.5
FGFR3	82.2	27.3
BCAP31	31	10.66666667
MCCC2	83.27950311	22.24223602
PMPCB	85.60869565	21.56521739
PPP4R4	69.56179775	22.8988764
KCNH1	90.12568306	22.75136612
ZEB1	75.13793103	21.03448276
LSS	86.3	25.37142857
PROM1	66.97058824	21.7605042
DLAT	86.42	21.44
TRIM26	91.01075269	21.94623656
ADSL	88.11111111	20.80555556
DNAAF5	96.97986577	24.34899329
EGF	86.16666667	20.55555556
VSX1	87.5	23.83333333
PYCR2	99	24
CNP	75.375	25.5
LBR	90.1	24.9
FBN1	95.9133574	23.47292419
YARS2	89.23076923	20.92307692
LONP1	91.44444444	22.30555556
KCND3	83.3029316	24.08469055
CLN6	92.10576923	23.48076923
GAPDHS	99	22.93333333
XRCC1	66.9245283	22.0754717
BRWD3	30.73333333	10.6
PAX8	92.9875	24.9125
NTN1	75.49521531	23.46172249
GSS	98.66666667	23.77777778
NEK2	69.75	23.66666667
STARD7	79	18.66666667
NLGN4X	30.63529412	10.35294118
IL12RB1	60.22222222	20.61111111
TAF6	99	23
TMEM138	80.25	27.75
ATP1A2	82.04166667	22.16666667
RORB	85.17161716	23.46864686
SQSTM1	87.49295775	22.57746479
PIGP	85.2	23.85
CLCF1	40.25	13.5
TONSL	79.28888889	27.22222222
MAPK8IP3	73.53125	23.78125
NDUFB8	30	10
EIF2B4	60.33333333	20.33333333	99	33
SMC3	91.03125	23.79166667
PGM3	21	7
TBL1X	34.69186047	11.63953488
UNC13A	85.47755102	22.24897959
TET3	80.84482759	20.53448276
CTLA4	78.72727273	27.27272727
SPTAN1	66.625	21.375
CLPB	72.7	21
ELP1	91.31927711	23.1626506
GDF5	57.33333333	19.25
DNAJC6	80.79464286	23
PRICKLE1	83.10294118	21.76960784
KDM6A	38.28571429	11.71428571
SEMA3A	82.38714286	21.66
GBA	88.76923077	20.61538462
PLAU	90.83333333	25.88888889	99	21
AVPR2	33	11
ERCC5	87.58333333	23.78846154
ACTG1	76.68421053	25.05263158
NUTM2B-AS1	54.45652174	18.26086957
RSPRY1	62.725	19.9
MEF2C	91.39320388	22.83009709
AFF2	33.85139319	11.25077399
RPS28	90.6	20.2
FANCA	93.10857143	24.01142857
PTPN22	96.34666667	21.06666667	99	24
TOR1A	71.88888889	21.37037037
SREBF1	74.67391304	22.91304348
PAX6	75.42105263	21.44736842
KCTD7	94.15151515	21.45454545
CDC45	95.36734694	25.46938776
NAA15	75.91904762	22.70952381
NTRK1	94.5952381	23.78571429
KANSL1	64.00854701	20.52136752
ABCD1	30	10
SCN2A	89.82014388	23.45683453
NAT8L	81.16666667	27.16666667
COL2A1	87.47945205	25.54794521
[truncated: 550 more rows]
