# Supplementary material for: Two Rare Variants in PLAU and BACE1 Genes—Do They Contribute to Semantic Dementia Clinical Phenotype?
Source: Genes (Basel). 2021 Nov 17;12(11):1806. doi: 10.3390/genes12111806 (PMC8624613; doi:10.3390/genes12111806)
Supplement: Supplementary file 1 [file genes-12-01806-s001.zip › Supplementary Table S2 List of genes selected for variant analysis.xlsx]

## Sheet: Arkusz1
GENE	HPO	CLINICAL
C9orf72	HP:0000710	Hyperorality
CHMP2B	HP:0000710	Hyperorality
GRN	HP:0000710	Hyperorality
MAPT	HP:0000710	Hyperorality
PSEN1	HP:0000710	Hyperorality
SHANK3	HP:0000710	Hyperorality
SNRPN	HP:0000710	Hyperorality
SQSTM1	HP:0000710	Hyperorality
TMEM106B	HP:0000710	Hyperorality
TREM2	HP:0000710	Hyperorality
UBE3A	HP:0000710	Hyperorality
VCP	HP:0000710	Hyperorality
A2M	HP:0002511	Alzheimer disease
ABCA7	HP:0002511	Alzheimer disease
APOE	HP:0002511	Alzheimer disease
APP	HP:0002511	Alzheimer disease
CACNA1G	HP:0002511	Alzheimer disease
GATA1	HP:0002511	Alzheimer disease
HFE	HP:0002511	Alzheimer disease
MPO	HP:0002511	Alzheimer disease
NOS3	HP:0002511	Alzheimer disease
PLAU	HP:0002511	Alzheimer disease
PSEN1	HP:0002511	Alzheimer disease
PSEN2	HP:0002511	Alzheimer disease
C9orf72	HP:0006892	Frontotemporal cerebral atrophy
CHMP2B	HP:0006892	Frontotemporal cerebral atrophy
COG4	HP:0006892	Frontotemporal cerebral atrophy
GABRA5	HP:0006892	Frontotemporal cerebral atrophy
GRN	HP:0006892	Frontotemporal cerebral atrophy
HSD17B10	HP:0006892	Frontotemporal cerebral atrophy
MAPT	HP:0006892	Frontotemporal cerebral atrophy
PLA2G6	HP:0006892	Frontotemporal cerebral atrophy
PSEN1	HP:0006892	Frontotemporal cerebral atrophy
SPG21	HP:0006892	Frontotemporal cerebral atrophy
SQSTM1	HP:0006892	Frontotemporal cerebral atrophy
TMEM106B	HP:0006892	Frontotemporal cerebral atrophy
TREM2	HP:0006892	Frontotemporal cerebral atrophy
VCP	HP:0006892	Frontotemporal cerebral atrophy
APOL2	HP:0007086	Social and occupational deterioration
APOL4	HP:0007086	Social and occupational deterioration
CHI3L1	HP:0007086	Social and occupational deterioration
COMT	HP:0007086	Social and occupational deterioration
CREBBP	HP:0007086	Social and occupational deterioration
DAOA	HP:0007086	Social and occupational deterioration
DISC2	HP:0007086	Social and occupational deterioration
DRD3	HP:0007086	Social and occupational deterioration
EP300	HP:0007086	Social and occupational deterioration
GRIN2A	HP:0007086	Social and occupational deterioration
HTR2A	HP:0007086	Social and occupational deterioration
MAPT	HP:0007086	Social and occupational deterioration
MTHFR	HP:0007086	Social and occupational deterioration
RTN4R	HP:0007086	Social and occupational deterioration
SYN2	HP:0007086	Social and occupational deterioration
ABCA7	HP:0007112	Temporal cortical atrophy
ADARB1	HP:0007112	Temporal cortical atrophy
C9orf72	HP:0007112	Temporal cortical atrophy
CAMTA1	HP:0007112	Temporal cortical atrophy
CHMP2B	HP:0007112	Temporal cortical atrophy
COG1	HP:0007112	Temporal cortical atrophy
CPA6	HP:0007112	Temporal cortical atrophy
CYB5A	HP:0007112	Temporal cortical atrophy
CYB5R3	HP:0007112	Temporal cortical atrophy
GRM7	HP:0007112	Temporal cortical atrophy
GRN	HP:0007112	Temporal cortical atrophy
MAPT	HP:0007112	Temporal cortical atrophy
NEK1	HP:0007112	Temporal cortical atrophy
OPHN1	HP:0007112	Temporal cortical atrophy
PDE6D	HP:0007112	Temporal cortical atrophy
PSEN1	HP:0007112	Temporal cortical atrophy
RNU4ATAC	HP:0007112	Temporal cortical atrophy
TMEM106B	HP:0007112	Temporal cortical atrophy
TREM2	HP:0007112	Temporal cortical atrophy
VCP	HP:0007112	Temporal cortical atrophy
ABCA7	HP:0010524	Agnosia
ABCD1	HP:0010524	Agnosia
APOE	HP:0010524	Agnosia
APP	HP:0010524	Agnosia
ATP6AP2	HP:0010524	Agnosia
BMPR1A	HP:0010524	Agnosia
C9orf72	HP:0010524	Agnosia
CEP85L	HP:0010524	Agnosia
CHMP2B	HP:0010524	Agnosia
EPCAM	HP:0010524	Agnosia
FAN1	HP:0010524	Agnosia
GRIN2A	HP:0010524	Agnosia
GRN	HP:0010524	Agnosia
KRAS	HP:0010524	Agnosia
MAPT	HP:0010524	Agnosia
MLH1	HP:0010524	Agnosia
MLH3	HP:0010524	Agnosia
MSH2	HP:0010524	Agnosia
MSH6	HP:0010524	Agnosia
PIK3CA	HP:0010524	Agnosia
PMS1	HP:0010524	Agnosia
PMS2	HP:0010524	Agnosia
PSEN1	HP:0010524	Agnosia
PSEN2	HP:0010524	Agnosia
SEMA4A	HP:0010524	Agnosia
TGFBR2	HP:0010524	Agnosia
TMEM106B	HP:0010524	Agnosia
TREM2	HP:0010524	Agnosia
TYROBP	HP:0010524	Agnosia
AARS1	HP:0000708	Behavioral abnormality
AARS2	HP:0000708	Behavioral abnormality
AASS	HP:0000708	Behavioral abnormality
ABAT	HP:0000708	Behavioral abnormality
ABCA12	HP:0000708	Behavioral abnormality
ABCA2	HP:0000708	Behavioral abnormality
ABCA4	HP:0000708	Behavioral abnormality
ABCA7	HP:0000708	Behavioral abnormality
ABCB11	HP:0000708	Behavioral abnormality
ABCB4	HP:0000708	Behavioral abnormality
ABCC6	HP:0000708	Behavioral abnormality
ABCC8	HP:0000708	Behavioral abnormality
ABCD1	HP:0000708	Behavioral abnormality
ACADS	HP:0000708	Behavioral abnormality
ACAT1	HP:0000708	Behavioral abnormality
ACOX1	HP:0000708	Behavioral abnormality
ACSF3	HP:0000708	Behavioral abnormality
ACSL4	HP:0000708	Behavioral abnormality
ACTB	HP:0000708	Behavioral abnormality
ACTG1	HP:0000708	Behavioral abnormality
ACTL6B	HP:0000708	Behavioral abnormality
ACY1	HP:0000708	Behavioral abnormality
ADA2	HP:0000708	Behavioral abnormality
ADAM9	HP:0000708	Behavioral abnormality
ADAMTS2	HP:0000708	Behavioral abnormality
ADAR	HP:0000708	Behavioral abnormality
ADAT3	HP:0000708	Behavioral abnormality
ADCY5	HP:0000708	Behavioral abnormality
ADGRG1	HP:0000708	Behavioral abnormality
ADGRV1	HP:0000708	Behavioral abnormality
ADH1B	HP:0000708	Behavioral abnormality
ADH1C	HP:0000708	Behavioral abnormality
ADH5	HP:0000708	Behavioral abnormality
ADNP	HP:0000708	Behavioral abnormality
ADRB1	HP:0000708	Behavioral abnormality
ADSL	HP:0000708	Behavioral abnormality
AFF2	HP:0000708	Behavioral abnormality
AFF4	HP:0000708	Behavioral abnormality
AFG3L2	HP:0000708	Behavioral abnormality
AGA	HP:0000708	Behavioral abnormality
AGBL5	HP:0000708	Behavioral abnormality
AGO2	HP:0000708	Behavioral abnormality
AGPAT2	HP:0000708	Behavioral abnormality
AGRN	HP:0000708	Behavioral abnormality
AGTPBP1	HP:0000708	Behavioral abnormality
AHCY	HP:0000708	Behavioral abnormality
AHDC1	HP:0000708	Behavioral abnormality
AHI1	HP:0000708	Behavioral abnormality
AHR	HP:0000708	Behavioral abnormality
AHSG	HP:0000708	Behavioral abnormality
AIFM1	HP:0000708	Behavioral abnormality
AIMP1	HP:0000708	Behavioral abnormality
AIP	HP:0000708	Behavioral abnormality
AIPL1	HP:0000708	Behavioral abnormality
AIRE	HP:0000708	Behavioral abnormality
AKT1	HP:0000708	Behavioral abnormality
AKT3	HP:0000708	Behavioral abnormality
ALAD	HP:0000708	Behavioral abnormality
ALDH18A1	HP:0000708	Behavioral abnormality
ALDH3A2	HP:0000708	Behavioral abnormality
ALDH5A1	HP:0000708	Behavioral abnormality
ALG1	HP:0000708	Behavioral abnormality
ALG11	HP:0000708	Behavioral abnormality
ALG12	HP:0000708	Behavioral abnormality
ALG13	HP:0000708	Behavioral abnormality
ALG3	HP:0000708	Behavioral abnormality
ALG6	HP:0000708	Behavioral abnormality
ALKBH8	HP:0000708	Behavioral abnormality
ALMS1	HP:0000708	Behavioral abnormality
ALPL	HP:0000708	Behavioral abnormality
ALS2	HP:0000708	Behavioral abnormality
AMACR	HP:0000708	Behavioral abnormality
AMER1	HP:0000708	Behavioral abnormality
AMT	HP:0000708	Behavioral abnormality
ANAPC1	HP:0000708	Behavioral abnormality
ANG	HP:0000708	Behavioral abnormality
ANK3	HP:0000708	Behavioral abnormality
ANKRD11	HP:0000708	Behavioral abnormality
ANTXR1	HP:0000708	Behavioral abnormality
ANXA11	HP:0000708	Behavioral abnormality
AP1B1	HP:0000708	Behavioral abnormality
AP1S2	HP:0000708	Behavioral abnormality
AP2M1	HP:0000708	Behavioral abnormality
AP2S1	HP:0000708	Behavioral abnormality
AP3B1	HP:0000708	Behavioral abnormality
AP3B2	HP:0000708	Behavioral abnormality
AP4B1	HP:0000708	Behavioral abnormality
AP4E1	HP:0000708	Behavioral abnormality
AP4M1	HP:0000708	Behavioral abnormality
AP4S1	HP:0000708	Behavioral abnormality
APC2	HP:0000708	Behavioral abnormality
APOE	HP:0000708	Behavioral abnormality
APOL2	HP:0000708	Behavioral abnormality
APOL4	HP:0000708	Behavioral abnormality
APP	HP:0000708	Behavioral abnormality
AQP2	HP:0000708	Behavioral abnormality
AR	HP:0000708	Behavioral abnormality
ARCN1	HP:0000708	Behavioral abnormality
ARF1	HP:0000708	Behavioral abnormality
ARFGEF2	HP:0000708	Behavioral abnormality
ARG1	HP:0000708	Behavioral abnormality
ARHGEF18	HP:0000708	Behavioral abnormality
ARID1B	HP:0000708	Behavioral abnormality
ARID2	HP:0000708	Behavioral abnormality
ARL2BP	HP:0000708	Behavioral abnormality
ARL3	HP:0000708	Behavioral abnormality
ARL6	HP:0000708	Behavioral abnormality
ARMC5	HP:0000708	Behavioral abnormality
ARNT2	HP:0000708	Behavioral abnormality
ARSA	HP:0000708	Behavioral abnormality
ARSG	HP:0000708	Behavioral abnormality
ARSL	HP:0000708	Behavioral abnormality
ARV1	HP:0000708	Behavioral abnormality
ARX	HP:0000708	Behavioral abnormality
ASAH1	HP:0000708	Behavioral abnormality
ASCL1	HP:0000708	Behavioral abnormality
ASH1L	HP:0000708	Behavioral abnormality
ASL	HP:0000708	Behavioral abnormality
ASPA	HP:0000708	Behavioral abnormality
ASPM	HP:0000708	Behavioral abnormality
ASS1	HP:0000708	Behavioral abnormality
ASXL1	HP:0000708	Behavioral abnormality
ASXL3	HP:0000708	Behavioral abnormality
ATAD1	HP:0000708	Behavioral abnormality
ATAD3A	HP:0000708	Behavioral abnormality
ATCAY	HP:0000708	Behavioral abnormality
ATF6	HP:0000708	Behavioral abnormality
ATN1	HP:0000708	Behavioral abnormality
ATP13A2	HP:0000708	Behavioral abnormality
ATP1A1	HP:0000708	Behavioral abnormality
ATP1A3	HP:0000708	Behavioral abnormality
ATP2A2	HP:0000708	Behavioral abnormality
ATP5F1A	HP:0000708	Behavioral abnormality
ATP6	HP:0000708	Behavioral abnormality
ATP6AP2	HP:0000708	Behavioral abnormality
ATP6V1A	HP:0000708	Behavioral abnormality
ATP7A	HP:0000708	Behavioral abnormality
ATP7B	HP:0000708	Behavioral abnormality
ATP8B1	HP:0000708	Behavioral abnormality
ATPAF2	HP:0000708	Behavioral abnormality
ATR	HP:0000708	Behavioral abnormality
ATRX	HP:0000708	Behavioral abnormality
ATXN1	HP:0000708	Behavioral abnormality
ATXN10	HP:0000708	Behavioral abnormality
ATXN2	HP:0000708	Behavioral abnormality
ATXN3	HP:0000708	Behavioral abnormality
ATXN7	HP:0000708	Behavioral abnormality
ATXN8	HP:0000708	Behavioral abnormality
ATXN8OS	HP:0000708	Behavioral abnormality
AUH	HP:0000708	Behavioral abnormality
AUTS2	HP:0000708	Behavioral abnormality
AVP	HP:0000708	Behavioral abnormality
AVPR2	HP:0000708	Behavioral abnormality
B3GALNT2	HP:0000708	Behavioral abnormality
B4GALNT1	HP:0000708	Behavioral abnormality
BAP1	HP:0000708	Behavioral abnormality
BBS2	HP:0000708	Behavioral abnormality
BCAP31	HP:0000708	Behavioral abnormality
BCKDHA	HP:0000708	Behavioral abnormality
BCKDHB	HP:0000708	Behavioral abnormality
BCKDK	HP:0000708	Behavioral abnormality
BCL11B	HP:0000708	Behavioral abnormality
BCOR	HP:0000708	Behavioral abnormality
BCORL1	HP:0000708	Behavioral abnormality
BCR	HP:0000708	Behavioral abnormality
BCS1L	HP:0000708	Behavioral abnormality
BEST1	HP:0000708	Behavioral abnormality
BLOC1S5	HP:0000708	Behavioral abnormality
BMP2	HP:0000708	Behavioral abnormality
BMP4	HP:0000708	Behavioral abnormality
BMPR1A	HP:0000708	Behavioral abnormality
BPTF	HP:0000708	Behavioral abnormality
BRAF	HP:0000708	Behavioral abnormality
BRAT1	HP:0000708	Behavioral abnormality
BSCL2	HP:0000708	Behavioral abnormality
BSND	HP:0000708	Behavioral abnormality
BTD	HP:0000708	Behavioral abnormality
C12orf4	HP:0000708	Behavioral abnormality
C19orf12	HP:0000708	Behavioral abnormality
C2CD3	HP:0000708	Behavioral abnormality
C4A	HP:0000708	Behavioral abnormality
C9orf72	HP:0000708	Behavioral abnormality
CABP4	HP:0000708	Behavioral abnormality
CACNA1A	HP:0000708	Behavioral abnormality
CACNA1B	HP:0000708	Behavioral abnormality
CACNA1C	HP:0000708	Behavioral abnormality
CACNA1D	HP:0000708	Behavioral abnormality
CACNA1F	HP:0000708	Behavioral abnormality
CACNA1G	HP:0000708	Behavioral abnormality
CACNA1H	HP:0000708	Behavioral abnormality
CACNA2D2	HP:0000708	Behavioral abnormality
CACNA2D4	HP:0000708	Behavioral abnormality
CACNB4	HP:0000708	Behavioral abnormality
CACNG2	HP:0000708	Behavioral abnormality
CAMK2A	HP:0000708	Behavioral abnormality
CAMK2B	HP:0000708	Behavioral abnormality
CAMTA1	HP:0000708	Behavioral abnormality
CARS1	HP:0000708	Behavioral abnormality
CARS2	HP:0000708	Behavioral abnormality
CASK	HP:0000708	Behavioral abnormality
CASR	HP:0000708	Behavioral abnormality
CAT	HP:0000708	Behavioral abnormality
CAV1	HP:0000708	Behavioral abnormality
CAVIN1	HP:0000708	Behavioral abnormality
CBL	HP:0000708	Behavioral abnormality
CBS	HP:0000708	Behavioral abnormality
CC2D1A	HP:0000708	Behavioral abnormality
CC2D2A	HP:0000708	Behavioral abnormality
CCBE1	HP:0000708	Behavioral abnormality
CCDC47	HP:0000708	Behavioral abnormality
CCNF	HP:0000708	Behavioral abnormality
CD96	HP:0000708	Behavioral abnormality
CDC42	HP:0000708	Behavioral abnormality
CDC73	HP:0000708	Behavioral abnormality
CDH15	HP:0000708	Behavioral abnormality
CDH2	HP:0000708	Behavioral abnormality
CDH23	HP:0000708	Behavioral abnormality
CDHR1	HP:0000708	Behavioral abnormality
CDK19	HP:0000708	Behavioral abnormality
CDK8	HP:0000708	Behavioral abnormality
CDKL5	HP:0000708	Behavioral abnormality
CDKN1B	HP:0000708	Behavioral abnormality
CDKN1C	HP:0000708	Behavioral abnormality
CDON	HP:0000708	Behavioral abnormality
CEP152	HP:0000708	Behavioral abnormality
CEP250	HP:0000708	Behavioral abnormality
CEP290	HP:0000708	Behavioral abnormality
CEP57	HP:0000708	Behavioral abnormality
CEP78	HP:0000708	Behavioral abnormality
CEP85L	HP:0000708	Behavioral abnormality
CERKL	HP:0000708	Behavioral abnormality
CERT1	HP:0000708	Behavioral abnormality
CFAP410	HP:0000708	Behavioral abnormality
CFAP418	HP:0000708	Behavioral abnormality
CFAP43	HP:0000708	Behavioral abnormality
CHAMP1	HP:0000708	Behavioral abnormality
CHAT	HP:0000708	Behavioral abnormality
CHCHD10	HP:0000708	Behavioral abnormality
CHD1	HP:0000708	Behavioral abnormality
CHD2	HP:0000708	Behavioral abnormality
CHD7	HP:0000708	Behavioral abnormality
CHD8	HP:0000708	Behavioral abnormality
CHI3L1	HP:0000708	Behavioral abnormality
CHMP2B	HP:0000708	Behavioral abnormality
CHRNA2	HP:0000708	Behavioral abnormality
CHRNA4	HP:0000708	Behavioral abnormality
CHRNA7	HP:0000708	Behavioral abnormality
CHRNB2	HP:0000708	Behavioral abnormality
CHST6	HP:0000708	Behavioral abnormality
CIB2	HP:0000708	Behavioral abnormality
CIC	HP:0000708	Behavioral abnormality
CILK1	HP:0000708	Behavioral abnormality
CISD2	HP:0000708	Behavioral abnormality
CKAP2L	HP:0000708	Behavioral abnormality
CLCC1	HP:0000708	Behavioral abnormality
CLCN2	HP:0000708	Behavioral abnormality
CLCN4	HP:0000708	Behavioral abnormality
CLCNKA	HP:0000708	Behavioral abnormality
CLCNKB	HP:0000708	Behavioral abnormality
CLDN10	HP:0000708	Behavioral abnormality
CLDN16	HP:0000708	Behavioral abnormality
CLN3	HP:0000708	Behavioral abnormality
CLN5	HP:0000708	Behavioral abnormality
CLN6	HP:0000708	Behavioral abnormality
CLN8	HP:0000708	Behavioral abnormality
CLP1	HP:0000708	Behavioral abnormality
CLRN1	HP:0000708	Behavioral abnormality
CLTC	HP:0000708	Behavioral abnormality
CNGA1	HP:0000708	Behavioral abnormality
CNGA3	HP:0000708	Behavioral abnormality
CNGB1	HP:0000708	Behavioral abnormality
CNGB3	HP:0000708	Behavioral abnormality
CNKSR2	HP:0000708	Behavioral abnormality
CNNM2	HP:0000708	Behavioral abnormality
CNNM4	HP:0000708	Behavioral abnormality
CNOT1	HP:0000708	Behavioral abnormality
CNOT3	HP:0000708	Behavioral abnormality
CNP	HP:0000708	Behavioral abnormality
CNTNAP2	HP:0000708	Behavioral abnormality
COA8	HP:0000708	Behavioral abnormality
COASY	HP:0000708	Behavioral abnormality
COG4	HP:0000708	Behavioral abnormality
COG5	HP:0000708	Behavioral abnormality
COG6	HP:0000708	Behavioral abnormality
COL13A1	HP:0000708	Behavioral abnormality
COL17A1	HP:0000708	Behavioral abnormality
COL1A1	HP:0000708	Behavioral abnormality
COL1A2	HP:0000708	Behavioral abnormality
COL3A1	HP:0000708	Behavioral abnormality
COL7A1	HP:0000708	Behavioral abnormality
COL8A2	HP:0000708	Behavioral abnormality
COLQ	HP:0000708	Behavioral abnormality
COMT	HP:0000708	Behavioral abnormality
COQ2	HP:0000708	Behavioral abnormality
COQ5	HP:0000708	Behavioral abnormality
CORIN	HP:0000708	Behavioral abnormality
CORO1A	HP:0000708	Behavioral abnormality
COX1	HP:0000708	Behavioral abnormality
COX10	HP:0000708	Behavioral abnormality
COX15	HP:0000708	Behavioral abnormality
COX2	HP:0000708	Behavioral abnormality
COX3	HP:0000708	Behavioral abnormality
COX7B	HP:0000708	Behavioral abnormality
CP	HP:0000708	Behavioral abnormality
CPOX	HP:0000708	Behavioral abnormality
CPS1	HP:0000708	Behavioral abnormality
CPT1A	HP:0000708	Behavioral abnormality
CRADD	HP:0000708	Behavioral abnormality
CRB1	HP:0000708	Behavioral abnormality
CRBN	HP:0000708	Behavioral abnormality
CREBBP	HP:0000708	Behavioral abnormality
CRX	HP:0000708	Behavioral abnormality
CRY1	HP:0000708	Behavioral abnormality
CRYGC	HP:0000708	Behavioral abnormality
CSF1R	HP:0000708	Behavioral abnormality
CSGALNACT1	HP:0000708	Behavioral abnormality
CSNK1D	HP:0000708	Behavioral abnormality
CSNK2A1	HP:0000708	Behavioral abnormality
CSNK2B	HP:0000708	Behavioral abnormality
CST6	HP:0000708	Behavioral abnormality
CTCF	HP:0000708	Behavioral abnormality
CTLA4	HP:0000708	Behavioral abnormality
CTNNB1	HP:0000708	Behavioral abnormality
CTNS	HP:0000708	Behavioral abnormality
CTSF	HP:0000708	Behavioral abnormality
CUL4B	HP:0000708	Behavioral abnormality
CUX1	HP:0000708	Behavioral abnormality
CUX2	HP:0000708	Behavioral abnormality
CWC27	HP:0000708	Behavioral abnormality
CYFIP2	HP:0000708	Behavioral abnormality
CYLD	HP:0000708	Behavioral abnormality
CYP11B1	HP:0000708	Behavioral abnormality
CYP11B2	HP:0000708	Behavioral abnormality
CYP27A1	HP:0000708	Behavioral abnormality
CYP27B1	HP:0000708	Behavioral abnormality
CYP2R1	HP:0000708	Behavioral abnormality
DALRD3	HP:0000708	Behavioral abnormality
DAOA	HP:0000708	Behavioral abnormality
DBH	HP:0000708	Behavioral abnormality
DBT	HP:0000708	Behavioral abnormality
DCAF17	HP:0000708	Behavioral abnormality
DCHS1	HP:0000708	Behavioral abnormality
DCPS	HP:0000708	Behavioral abnormality
DCT	HP:0000708	Behavioral abnormality
DCTN1	HP:0000708	Behavioral abnormality
DCX	HP:0000708	Behavioral abnormality
DDB2	HP:0000708	Behavioral abnormality
DDC	HP:0000708	Behavioral abnormality
DDX11	HP:0000708	Behavioral abnormality
DDX3X	HP:0000708	Behavioral abnormality
DDX6	HP:0000708	Behavioral abnormality
DEAF1	HP:0000708	Behavioral abnormality
DEPDC5	HP:0000708	Behavioral abnormality
DGCR2	HP:0000708	Behavioral abnormality
DGCR6	HP:0000708	Behavioral abnormality
DGCR8	HP:0000708	Behavioral abnormality
DGUOK	HP:0000708	Behavioral abnormality
DHCR7	HP:0000708	Behavioral abnormality
DHDDS	HP:0000708	Behavioral abnormality
DHPS	HP:0000708	Behavioral abnormality
DHTKD1	HP:0000708	Behavioral abnormality
DHX30	HP:0000708	Behavioral abnormality
DHX38	HP:0000708	Behavioral abnormality
DISC2	HP:0000708	Behavioral abnormality
DLAT	HP:0000708	Behavioral abnormality
DLD	HP:0000708	Behavioral abnormality
DLG3	HP:0000708	Behavioral abnormality
DLG4	HP:0000708	Behavioral abnormality
DLL1	HP:0000708	Behavioral abnormality
DLST	HP:0000708	Behavioral abnormality
DMD	HP:0000708	Behavioral abnormality
DMPK	HP:0000708	Behavioral abnormality
DMXL2	HP:0000708	Behavioral abnormality
DNA2	HP:0000708	Behavioral abnormality
DNAJC12	HP:0000708	Behavioral abnormality
DNAJC21	HP:0000708	Behavioral abnormality
DNAJC5	HP:0000708	Behavioral abnormality
DNAJC6	HP:0000708	Behavioral abnormality
DNASE1	HP:0000708	Behavioral abnormality
DNM1	HP:0000708	Behavioral abnormality
DNM1L	HP:0000708	Behavioral abnormality
DNMT1	HP:0000708	Behavioral abnormality
DNMT3A	HP:0000708	Behavioral abnormality
DOCK3	HP:0000708	Behavioral abnormality
DOCK6	HP:0000708	Behavioral abnormality
DOCK7	HP:0000708	Behavioral abnormality
DOCK8	HP:0000708	Behavioral abnormality
DOK7	HP:0000708	Behavioral abnormality
DPAGT1	HP:0000708	Behavioral abnormality
DPF2	HP:0000708	Behavioral abnormality
DPH1	HP:0000708	Behavioral abnormality
DPP6	HP:0000708	Behavioral abnormality
DPYD	HP:0000708	Behavioral abnormality
DPYS	HP:0000708	Behavioral abnormality
DRAM2	HP:0000708	Behavioral abnormality
DRD3	HP:0000708	Behavioral abnormality
DRD4	HP:0000708	Behavioral abnormality
DRD5	HP:0000708	Behavioral abnormality
DSG4	HP:0000708	Behavioral abnormality
DUOX2	HP:0000708	Behavioral abnormality
DUOXA2	HP:0000708	Behavioral abnormality
DUSP6	HP:0000708	Behavioral abnormality
DYM	HP:0000708	Behavioral abnormality
DYNC1H1	HP:0000708	Behavioral abnormality
DYNC1I2	HP:0000708	Behavioral abnormality
DYRK1A	HP:0000708	Behavioral abnormality
DZIP1L	HP:0000708	Behavioral abnormality
EBP	HP:0000708	Behavioral abnormality
ECE1	HP:0000708	Behavioral abnormality
ECHS1	HP:0000708	Behavioral abnormality
ECM1	HP:0000708	Behavioral abnormality
EDC3	HP:0000708	Behavioral abnormality
EDN1	HP:0000708	Behavioral abnormality
EDNRA	HP:0000708	Behavioral abnormality
EEF1A2	HP:0000708	Behavioral abnormality
EFHC1	HP:0000708	Behavioral abnormality
EFL1	HP:0000708	Behavioral abnormality
EGF	HP:0000708	Behavioral abnormality
EHMT1	HP:0000708	Behavioral abnormality
EIF2B1	HP:0000708	Behavioral abnormality
EIF2B2	HP:0000708	Behavioral abnormality
EIF2B3	HP:0000708	Behavioral abnormality
EIF2B4	HP:0000708	Behavioral abnormality
EIF2B5	HP:0000708	Behavioral abnormality
EIF2S3	HP:0000708	Behavioral abnormality
EIF4G1	HP:0000708	Behavioral abnormality
ELN	HP:0000708	Behavioral abnormality
ELOVL1	HP:0000708	Behavioral abnormality
ELOVL5	HP:0000708	Behavioral abnormality
ELP1	HP:0000708	Behavioral abnormality
ELP2	HP:0000708	Behavioral abnormality
EMC1	HP:0000708	Behavioral abnormality
EML1	HP:0000708	Behavioral abnormality
ENPP1	HP:0000708	Behavioral abnormality
ENTPD1	HP:0000708	Behavioral abnormality
EP300	HP:0000708	Behavioral abnormality
EPAS1	HP:0000708	Behavioral abnormality
EPB41L1	HP:0000708	Behavioral abnormality
EPCAM	HP:0000708	Behavioral abnormality
EPG5	HP:0000708	Behavioral abnormality
EPM2A	HP:0000708	Behavioral abnormality
ERBB4	HP:0000708	Behavioral abnormality
ERCC1	HP:0000708	Behavioral abnormality
ERCC2	HP:0000708	Behavioral abnormality
ERCC3	HP:0000708	Behavioral abnormality
ERCC4	HP:0000708	Behavioral abnormality
ERCC5	HP:0000708	Behavioral abnormality
ERCC6	HP:0000708	Behavioral abnormality
ERCC8	HP:0000708	Behavioral abnormality
ERF	HP:0000708	Behavioral abnormality
ERLIN2	HP:0000708	Behavioral abnormality
ESPN	HP:0000708	Behavioral abnormality
ESR1	HP:0000708	Behavioral abnormality
ESS2	HP:0000708	Behavioral abnormality
EXOC8	HP:0000708	Behavioral abnormality
EXT2	HP:0000708	Behavioral abnormality
EXTL3	HP:0000708	Behavioral abnormality
EYS	HP:0000708	Behavioral abnormality
EZH2	HP:0000708	Behavioral abnormality
FA2H	HP:0000708	Behavioral abnormality
FAM161A	HP:0000708	Behavioral abnormality
FAN1	HP:0000708	Behavioral abnormality
FANCD2	HP:0000708	Behavioral abnormality
FANCE	HP:0000708	Behavioral abnormality
FARS2	HP:0000708	Behavioral abnormality
FAS	HP:0000708	Behavioral abnormality
FAT4	HP:0000708	Behavioral abnormality
FBLN1	HP:0000708	Behavioral abnormality
FBP1	HP:0000708	Behavioral abnormality
FBXO11	HP:0000708	Behavioral abnormality
FBXO31	HP:0000708	Behavioral abnormality
FBXO7	HP:0000708	Behavioral abnormality
FBXW11	HP:0000708	Behavioral abnormality
FCGR2A	HP:0000708	Behavioral abnormality
FCGR2B	HP:0000708	Behavioral abnormality
FDFT1	HP:0000708	Behavioral abnormality
FGD1	HP:0000708	Behavioral abnormality
FGF12	HP:0000708	Behavioral abnormality
FGF14	HP:0000708	Behavioral abnormality
FGF17	HP:0000708	Behavioral abnormality
FGF8	HP:0000708	Behavioral abnormality
FGFR1	HP:0000708	Behavioral abnormality
FGFR2	HP:0000708	Behavioral abnormality
FGFR3	HP:0000708	Behavioral abnormality
FH	HP:0000708	Behavioral abnormality
FIG4	HP:0000708	Behavioral abnormality
FKRP	HP:0000708	Behavioral abnormality
FKTN	HP:0000708	Behavioral abnormality
FLCN	HP:0000708	Behavioral abnormality
FLI1	HP:0000708	Behavioral abnormality
FLT4	HP:0000708	Behavioral abnormality
FMN2	HP:0000708	Behavioral abnormality
FMO3	HP:0000708	Behavioral abnormality
FMR1	HP:0000708	Behavioral abnormality
FOXC2	HP:0000708	Behavioral abnormality
FOXE1	HP:0000708	Behavioral abnormality
FOXG1	HP:0000708	Behavioral abnormality
FOXP1	HP:0000708	Behavioral abnormality
FOXP2	HP:0000708	Behavioral abnormality
FOXRED1	HP:0000708	Behavioral abnormality
FRA16E	HP:0000708	Behavioral abnormality
FRMPD4	HP:0000708	Behavioral abnormality
FRRS1L	HP:0000708	Behavioral abnormality
FSCN2	HP:0000708	Behavioral abnormality
FTL	HP:0000708	Behavioral abnormality
FTSJ1	HP:0000708	Behavioral abnormality
FUS	HP:0000708	Behavioral abnormality
FUZ	HP:0000708	Behavioral abnormality
FXR1	HP:0000708	Behavioral abnormality
GABBR2	HP:0000708	Behavioral abnormality
GABRA1	HP:0000708	Behavioral abnormality
GABRA2	HP:0000708	Behavioral abnormality
GABRA5	HP:0000708	Behavioral abnormality
GABRB2	HP:0000708	Behavioral abnormality
GABRB3	HP:0000708	Behavioral abnormality
GABRD	HP:0000708	Behavioral abnormality
GABRG2	HP:0000708	Behavioral abnormality
GALC	HP:0000708	Behavioral abnormality
GALNT2	HP:0000708	Behavioral abnormality
GALT	HP:0000708	Behavioral abnormality
GAMT	HP:0000708	Behavioral abnormality
GATA4	HP:0000708	Behavioral abnormality
GATAD2B	HP:0000708	Behavioral abnormality
GATM	HP:0000708	Behavioral abnormality
GBA	HP:0000708	Behavioral abnormality
GBE1	HP:0000708	Behavioral abnormality
GCH1	HP:0000708	Behavioral abnormality
GCLC	HP:0000708	Behavioral abnormality
GCSH	HP:0000708	Behavioral abnormality
GDAP2	HP:0000708	Behavioral abnormality
GDI1	HP:0000708	Behavioral abnormality
GFM1	HP:0000708	Behavioral abnormality
GFM2	HP:0000708	Behavioral abnormality
GIGYF2	HP:0000708	Behavioral abnormality
GJA5	HP:0000708	Behavioral abnormality
GJA8	HP:0000708	Behavioral abnormality
GJB1	HP:0000708	Behavioral abnormality
GJB2	HP:0000708	Behavioral abnormality
GJB6	HP:0000708	Behavioral abnormality
GJC2	HP:0000708	Behavioral abnormality
GK	HP:0000708	Behavioral abnormality
GLA	HP:0000708	Behavioral abnormality
GLB1	HP:0000708	Behavioral abnormality
GLDC	HP:0000708	Behavioral abnormality
GLE1	HP:0000708	Behavioral abnormality
GLI2	HP:0000708	Behavioral abnormality
GLI3	HP:0000708	Behavioral abnormality
GLRA1	HP:0000708	Behavioral abnormality
GLRB	HP:0000708	Behavioral abnormality
GLRX5	HP:0000708	Behavioral abnormality
GLS	HP:0000708	Behavioral abnormality
GLUD1	HP:0000708	Behavioral abnormality
GLUD2	HP:0000708	Behavioral abnormality
GM2A	HP:0000708	Behavioral abnormality
GNA11	HP:0000708	Behavioral abnormality
GNAI3	HP:0000708	Behavioral abnormality
GNAO1	HP:0000708	Behavioral abnormality
GNAQ	HP:0000708	Behavioral abnormality
GNAS	HP:0000708	Behavioral abnormality
GNAT2	HP:0000708	Behavioral abnormality
GNB3	HP:0000708	Behavioral abnormality
GNB5	HP:0000708	Behavioral abnormality
GNE	HP:0000708	Behavioral abnormality
GNPTAB	HP:0000708	Behavioral abnormality
GNRH1	HP:0000708	Behavioral abnormality
GNRHR	HP:0000708	Behavioral abnormality
GNS	HP:0000708	Behavioral abnormality
GP1BB	HP:0000708	Behavioral abnormality
GPC4	HP:0000708	Behavioral abnormality
GPHN	HP:0000708	Behavioral abnormality
GPR101	HP:0000708	Behavioral abnormality
GPR143	HP:0000708	Behavioral abnormality
GPT2	HP:0000708	Behavioral abnormality
GRHL2	HP:0000708	Behavioral abnormality
GRIA2	HP:0000708	Behavioral abnormality
GRIA3	HP:0000708	Behavioral abnormality
GRIA4	HP:0000708	Behavioral abnormality
GRIK2	HP:0000708	Behavioral abnormality
GRIN1	HP:0000708	Behavioral abnormality
GRIN2A	HP:0000708	Behavioral abnormality
GRIN2B	HP:0000708	Behavioral abnormality
GRIN2D	HP:0000708	Behavioral abnormality
GRM7	HP:0000708	Behavioral abnormality
GRN	HP:0000708	Behavioral abnormality
GSN	HP:0000708	Behavioral abnormality
GSS	HP:0000708	Behavioral abnormality
GTF2E2	HP:0000708	Behavioral abnormality
GTF2H5	HP:0000708	Behavioral abnormality
GUCA1A	HP:0000708	Behavioral abnormality
GUCA1B	HP:0000708	Behavioral abnormality
GUCY2D	HP:0000708	Behavioral abnormality
GYS2	HP:0000708	Behavioral abnormality
HADHA	HP:0000708	Behavioral abnormality
HAL	HP:0000708	Behavioral abnormality
HARS1	HP:0000708	Behavioral abnormality
HBB	HP:0000708	Behavioral abnormality
HCCS	HP:0000708	Behavioral abnormality
HCFC1	HP:0000708	Behavioral abnormality
HCN1	HP:0000708	Behavioral abnormality
HCRT	HP:0000708	Behavioral abnormality
HDAC4	HP:0000708	Behavioral abnormality
HDAC8	HP:0000708	Behavioral abnormality
HDC	HP:0000708	Behavioral abnormality
HECW2	HP:0000708	Behavioral abnormality
HERC1	HP:0000708	Behavioral abnormality
HERC2	HP:0000708	Behavioral abnormality
HESX1	HP:0000708	Behavioral abnormality
HEXA	HP:0000708	Behavioral abnormality
HFE	HP:0000708	Behavioral abnormality
HGSNAT	HP:0000708	Behavioral abnormality
HIBCH	HP:0000708	Behavioral abnormality
HIVEP2	HP:0000708	Behavioral abnormality
HK1	HP:0000708	Behavioral abnormality
HLA-A	HP:0000708	Behavioral abnormality
HLA-B	HP:0000708	Behavioral abnormality
HLA-DQA1	HP:0000708	Behavioral abnormality
HLA-DQB1	HP:0000708	Behavioral abnormality
HLA-DRB1	HP:0000708	Behavioral abnormality
HLCS	HP:0000708	Behavioral abnormality
HMBS	HP:0000708	Behavioral abnormality
HMGA2	HP:0000708	Behavioral abnormality
HMGCL	HP:0000708	Behavioral abnormality
HNF1A	HP:0000708	Behavioral abnormality
HNF1B	HP:0000708	Behavioral abnormality
HNF4A	HP:0000708	Behavioral abnormality
HNMT	HP:0000708	Behavioral abnormality
HNRNPA1	HP:0000708	Behavioral abnormality
HNRNPA2B1	HP:0000708	Behavioral abnormality
HNRNPH2	HP:0000708	Behavioral abnormality
HNRNPK	HP:0000708	Behavioral abnormality
HOXA2	HP:0000708	Behavioral abnormality
HPDL	HP:0000708	Behavioral abnormality
HPRT1	HP:0000708	Behavioral abnormality
HPS6	HP:0000708	Behavioral abnormality
HPSE2	HP:0000708	Behavioral abnormality
HRAS	HP:0000708	Behavioral abnormality
HS6ST1	HP:0000708	Behavioral abnormality
HSD11B2	HP:0000708	Behavioral abnormality
HSD17B10	HP:0000708	Behavioral abnormality
HSPG2	HP:0000708	Behavioral abnormality
HTR2A	HP:0000708	Behavioral abnormality
HTRA2	HP:0000708	Behavioral abnormality
HTT	HP:0000708	Behavioral abnormality
HUWE1	HP:0000708	Behavioral abnormality
IARS1	HP:0000708	Behavioral abnormality
IBA57	HP:0000708	Behavioral abnormality
IDH3A	HP:0000708	Behavioral abnormality
IDH3B	HP:0000708	Behavioral abnormality
IDS	HP:0000708	Behavioral abnormality
IDUA	HP:0000708	Behavioral abnormality
IFIH1	HP:0000708	Behavioral abnormality
IFNG	HP:0000708	Behavioral abnormality
IFT140	HP:0000708	Behavioral abnormality
IFT172	HP:0000708	Behavioral abnormality
IGF1	HP:0000708	Behavioral abnormality
IGF1R	HP:0000708	Behavioral abnormality
IGF2	HP:0000708	Behavioral abnormality
IKBKG	HP:0000708	Behavioral abnormality
IKZF1	HP:0000708	Behavioral abnormality
IL10	HP:0000708	Behavioral abnormality
IL12RB1	HP:0000708	Behavioral abnormality
IL1RAPL1	HP:0000708	Behavioral abnormality
IL23R	HP:0000708	Behavioral abnormality
IL6	HP:0000708	Behavioral abnormality
IMPA1	HP:0000708	Behavioral abnormality
IMPDH1	HP:0000708	Behavioral abnormality
IMPG2	HP:0000708	Behavioral abnormality
INPP5E	HP:0000708	Behavioral abnormality
INSR	HP:0000708	Behavioral abnormality
INTS1	HP:0000708	Behavioral abnormality
IPW	HP:0000708	Behavioral abnormality
IQSEC1	HP:0000708	Behavioral abnormality
IQSEC2	HP:0000708	Behavioral abnormality
IREB2	HP:0000708	Behavioral abnormality
IRF2BP2	HP:0000708	Behavioral abnormality
IRF5	HP:0000708	Behavioral abnormality
IRF6	HP:0000708	Behavioral abnormality
ITGB6	HP:0000708	Behavioral abnormality
ITM2B	HP:0000708	Behavioral abnormality
ITPA	HP:0000708	Behavioral abnormality
ITPR1	HP:0000708	Behavioral abnormality
ITPR3	HP:0000708	Behavioral abnormality
IYD	HP:0000708	Behavioral abnormality
JAM2	HP:0000708	Behavioral abnormality
JPH3	HP:0000708	Behavioral abnormality
KANSL1	HP:0000708	Behavioral abnormality
KAT5	HP:0000708	Behavioral abnormality
KAT6A	HP:0000708	Behavioral abnormality
KAT6B	HP:0000708	Behavioral abnormality
KAT8	HP:0000708	Behavioral abnormality
KCNA1	HP:0000708	Behavioral abnormality
KCNA2	HP:0000708	Behavioral abnormality
KCNB1	HP:0000708	Behavioral abnormality
KCNJ1	HP:0000708	Behavioral abnormality
KCNJ10	HP:0000708	Behavioral abnormality
KCNJ11	HP:0000708	Behavioral abnormality
KCNJ13	HP:0000708	Behavioral abnormality
KCNJ2	HP:0000708	Behavioral abnormality
KCNJ5	HP:0000708	Behavioral abnormality
KCNK9	HP:0000708	Behavioral abnormality
KCNQ3	HP:0000708	Behavioral abnormality
KCNQ5	HP:0000708	Behavioral abnormality
KCNT1	HP:0000708	Behavioral abnormality
KCNV2	HP:0000708	Behavioral abnormality
KCTD17	HP:0000708	Behavioral abnormality
KDM3B	HP:0000708	Behavioral abnormality
KDM5B	HP:0000708	Behavioral abnormality
KDM5C	HP:0000708	Behavioral abnormality
KDM6A	HP:0000708	Behavioral abnormality
KDM6B	HP:0000708	Behavioral abnormality
KIAA1109	HP:0000708	Behavioral abnormality
KIAA1549	HP:0000708	Behavioral abnormality
KIF11	HP:0000708	Behavioral abnormality
KIF14	HP:0000708	Behavioral abnormality
KIF1A	HP:0000708	Behavioral abnormality
KIF1B	HP:0000708	Behavioral abnormality
KISS1	HP:0000708	Behavioral abnormality
KISS1R	HP:0000708	Behavioral abnormality
KIZ	HP:0000708	Behavioral abnormality
KLF13	HP:0000708	Behavioral abnormality
KLHL7	HP:0000708	Behavioral abnormality
KLLN	HP:0000708	Behavioral abnormality
KMT2A	HP:0000708	Behavioral abnormality
KMT2C	HP:0000708	Behavioral abnormality
KMT2E	HP:0000708	Behavioral abnormality
KMT5B	HP:0000708	Behavioral abnormality
KNL1	HP:0000708	Behavioral abnormality
KPTN	HP:0000708	Behavioral abnormality
KRAS	HP:0000708	Behavioral abnormality
KRT12	HP:0000708	Behavioral abnormality
KRT14	HP:0000708	Behavioral abnormality
KRT3	HP:0000708	Behavioral abnormality
KRT5	HP:0000708	Behavioral abnormality
KRT81	HP:0000708	Behavioral abnormality
KRT83	HP:0000708	Behavioral abnormality
KRT86	HP:0000708	Behavioral abnormality
KY	HP:0000708	Behavioral abnormality
KYNU	HP:0000708	Behavioral abnormality
L2HGDH	HP:0000708	Behavioral abnormality
LAMB1	HP:0000708	Behavioral abnormality
LAMB2	HP:0000708	Behavioral abnormality
LARGE1	HP:0000708	Behavioral abnormality
LARP7	HP:0000708	Behavioral abnormality
LAS1L	HP:0000708	Behavioral abnormality
LEP	HP:0000708	Behavioral abnormality
LEPR	HP:0000708	Behavioral abnormality
LGI1	HP:0000708	Behavioral abnormality
LHCGR	HP:0000708	Behavioral abnormality
LHX3	HP:0000708	Behavioral abnormality
LHX4	HP:0000708	Behavioral abnormality
LIAS	HP:0000708	Behavioral abnormality
LIG4	HP:0000708	Behavioral abnormality
LINGO1	HP:0000708	Behavioral abnormality
LINS1	HP:0000708	Behavioral abnormality
LIPT1	HP:0000708	Behavioral abnormality
LMAN2L	HP:0000708	Behavioral abnormality
LMNB1	HP:0000708	Behavioral abnormality
LMNB2	HP:0000708	Behavioral abnormality
LMX1B	HP:0000708	Behavioral abnormality
LNPK	HP:0000708	Behavioral abnormality
LRAT	HP:0000708	Behavioral abnormality
LRIG2	HP:0000708	Behavioral abnormality
LRMDA	HP:0000708	Behavioral abnormality
LRPPRC	HP:0000708	Behavioral abnormality
LRRC32	HP:0000708	Behavioral abnormality
LRRK2	HP:0000708	Behavioral abnormality
LSS	HP:0000708	Behavioral abnormality
LTBP2	HP:0000708	Behavioral abnormality
LTBP3	HP:0000708	Behavioral abnormality
LYST	HP:0000708	Behavioral abnormality
MAB21L1	HP:0000708	Behavioral abnormality
MADD	HP:0000708	Behavioral abnormality
MAGEL2	HP:0000708	Behavioral abnormality
MAK	HP:0000708	Behavioral abnormality
MAMLD1	HP:0000708	Behavioral abnormality
MAN1B1	HP:0000708	Behavioral abnormality
MAN2B1	HP:0000708	Behavioral abnormality
MANBA	HP:0000708	Behavioral abnormality
MAOA	HP:0000708	Behavioral abnormality
MAP1B	HP:0000708	Behavioral abnormality
MAPK1	HP:0000708	Behavioral abnormality
MAPK8IP3	HP:0000708	Behavioral abnormality
MAPT	HP:0000708	Behavioral abnormality
MATR3	HP:0000708	Behavioral abnormality
MAX	HP:0000708	Behavioral abnormality
MBD5	HP:0000708	Behavioral abnormality
MBOAT7	HP:0000708	Behavioral abnormality
MBTPS2	HP:0000708	Behavioral abnormality
MC1R	HP:0000708	Behavioral abnormality
MC4R	HP:0000708	Behavioral abnormality
MCCC1	HP:0000708	Behavioral abnormality
MCCC2	HP:0000708	Behavioral abnormality
MCOLN1	HP:0000708	Behavioral abnormality
MDH2	HP:0000708	Behavioral abnormality
MECP2	HP:0000708	Behavioral abnormality
MED12	HP:0000708	Behavioral abnormality
MED12L	HP:0000708	Behavioral abnormality
MED13	HP:0000708	Behavioral abnormality
MED13L	HP:0000708	Behavioral abnormality
MED23	HP:0000708	Behavioral abnormality
MED25	HP:0000708	Behavioral abnormality
MEF2C	HP:0000708	Behavioral abnormality
MEFV	HP:0000708	Behavioral abnormality
MEIS2	HP:0000708	Behavioral abnormality
MEN1	HP:0000708	Behavioral abnormality
MERTK	HP:0000708	Behavioral abnormality
METTL23	HP:0000708	Behavioral abnormality
METTL5	HP:0000708	Behavioral abnormality
MFF	HP:0000708	Behavioral abnormality
MFN2	HP:0000708	Behavioral abnormality
MFRP	HP:0000708	Behavioral abnormality
MFSD8	HP:0000708	Behavioral abnormality
MGAT2	HP:0000708	Behavioral abnormality
MICOS13	HP:0000708	Behavioral abnormality
MID2	HP:0000708	Behavioral abnormality
MKRN3	HP:0000708	Behavioral abnormality
MKRN3-AS1	HP:0000708	Behavioral abnormality
MLH1	HP:0000708	Behavioral abnormality
MLH3	HP:0000708	Behavioral abnormality
MLXIPL	HP:0000708	Behavioral abnormality
MMACHC	HP:0000708	Behavioral abnormality
MMADHC	HP:0000708	Behavioral abnormality
MMP1	HP:0000708	Behavioral abnormality
MN1	HP:0000708	Behavioral abnormality
MOG	HP:0000708	Behavioral abnormality
MPLKIP	HP:0000708	Behavioral abnormality
MRE11	HP:0000708	Behavioral abnormality
MRPL12	HP:0000708	Behavioral abnormality
MRPS22	HP:0000708	Behavioral abnormality
MSH2	HP:0000708	Behavioral abnormality
MSH6	HP:0000708	Behavioral abnormality
MSL3	HP:0000708	Behavioral abnormality
MSTO1	HP:0000708	Behavioral abnormality
MSX1	HP:0000708	Behavioral abnormality
MTFMT	HP:0000708	Behavioral abnormality
MTHFR	HP:0000708	Behavioral abnormality
MTOR	HP:0000708	Behavioral abnormality
MTPAP	HP:0000708	Behavioral abnormality
MTRFR	HP:0000708	Behavioral abnormality
MTRR	HP:0000708	Behavioral abnormality
MUSK	HP:0000708	Behavioral abnormality
MVK	HP:0000708	Behavioral abnormality
MYO7A	HP:0000708	Behavioral abnormality
MYO9A	HP:0000708	Behavioral abnormality
MYOD1	HP:0000708	Behavioral abnormality
MYORG	HP:0000708	Behavioral abnormality
MYT1L	HP:0000708	Behavioral abnormality
NAA10	HP:0000708	Behavioral abnormality
NAA15	HP:0000708	Behavioral abnormality
NACC1	HP:0000708	Behavioral abnormality
NADK2	HP:0000708	Behavioral abnormality
NAGA	HP:0000708	Behavioral abnormality
NAGLU	HP:0000708	Behavioral abnormality
NAGS	HP:0000708	Behavioral abnormality
NALCN	HP:0000708	Behavioral abnormality
NAT8L	HP:0000708	Behavioral abnormality
NAXD	HP:0000708	Behavioral abnormality
NBEA	HP:0000708	Behavioral abnormality
NBN	HP:0000708	Behavioral abnormality
NCF1	HP:0000708	Behavioral abnormality
ND1	HP:0000708	Behavioral abnormality
ND2	HP:0000708	Behavioral abnormality
ND4	HP:0000708	Behavioral abnormality
ND5	HP:0000708	Behavioral abnormality
ND6	HP:0000708	Behavioral abnormality
NDE1	HP:0000708	Behavioral abnormality
NDN	HP:0000708	Behavioral abnormality
NDP	HP:0000708	Behavioral abnormality
NDST1	HP:0000708	Behavioral abnormality
NDUFA1	HP:0000708	Behavioral abnormality
NDUFA10	HP:0000708	Behavioral abnormality
NDUFA11	HP:0000708	Behavioral abnormality
NDUFA12	HP:0000708	Behavioral abnormality
NDUFA13	HP:0000708	Behavioral abnormality
NDUFA2	HP:0000708	Behavioral abnormality
NDUFA4	HP:0000708	Behavioral abnormality
NDUFA6	HP:0000708	Behavioral abnormality
NDUFA9	HP:0000708	Behavioral abnormality
NDUFAF1	HP:0000708	Behavioral abnormality
NDUFAF2	HP:0000708	Behavioral abnormality
NDUFAF3	HP:0000708	Behavioral abnormality
NDUFAF4	HP:0000708	Behavioral abnormality
NDUFAF5	HP:0000708	Behavioral abnormality
NDUFAF6	HP:0000708	Behavioral abnormality
NDUFB10	HP:0000708	Behavioral abnormality
NDUFB11	HP:0000708	Behavioral abnormality
NDUFB3	HP:0000708	Behavioral abnormality
NDUFB9	HP:0000708	Behavioral abnormality
NDUFC2	HP:0000708	Behavioral abnormality
NDUFS1	HP:0000708	Behavioral abnormality
NDUFS2	HP:0000708	Behavioral abnormality
NDUFS3	HP:0000708	Behavioral abnormality
NDUFS4	HP:0000708	Behavioral abnormality
NDUFS6	HP:0000708	Behavioral abnormality
NDUFS7	HP:0000708	Behavioral abnormality
NDUFS8	HP:0000708	Behavioral abnormality
NDUFV1	HP:0000708	Behavioral abnormality
NDUFV2	HP:0000708	Behavioral abnormality
NECAP1	HP:0000708	Behavioral abnormality
NECTIN1	HP:0000708	Behavioral abnormality
NEFH	HP:0000708	Behavioral abnormality
NEFL	HP:0000708	Behavioral abnormality
NEK1	HP:0000708	Behavioral abnormality
NEK2	HP:0000708	Behavioral abnormality
NEU1	HP:0000708	Behavioral abnormality
NEUROD2	HP:0000708	Behavioral abnormality
NEXMIF	HP:0000708	Behavioral abnormality
NF1	HP:0000708	Behavioral abnormality
NF2	HP:0000708	Behavioral abnormality
NFASC	HP:0000708	Behavioral abnormality
NFIB	HP:0000708	Behavioral abnormality
NFIX	HP:0000708	Behavioral abnormality
NFU1	HP:0000708	Behavioral abnormality
NGLY1	HP:0000708	Behavioral abnormality
NHLRC1	HP:0000708	Behavioral abnormality
NHLRC2	HP:0000708	Behavioral abnormality
NHS	HP:0000708	Behavioral abnormality
NIPBL	HP:0000708	Behavioral abnormality
NKAP	HP:0000708	Behavioral abnormality
NKX2-1	HP:0000708	Behavioral abnormality
NKX2-5	HP:0000708	Behavioral abnormality
NLGN1	HP:0000708	Behavioral abnormality
NLGN3	HP:0000708	Behavioral abnormality
NLGN4X	HP:0000708	Behavioral abnormality
NLRP1	HP:0000708	Behavioral abnormality
NLRP3	HP:0000708	Behavioral abnormality
NMNAT1	HP:0000708	Behavioral abnormality
NOD2	HP:0000708	Behavioral abnormality
NODAL	HP:0000708	Behavioral abnormality
NONO	HP:0000708	Behavioral abnormality
NOP56	HP:0000708	Behavioral abnormality
NOTCH2NLC	HP:0000708	Behavioral abnormality
NOTCH3	HP:0000708	Behavioral abnormality
NOVA2	HP:0000708	Behavioral abnormality
NPAP1	HP:0000708	Behavioral abnormality
NPC1	HP:0000708	Behavioral abnormality
NPC2	HP:0000708	Behavioral abnormality
NPHP1	HP:0000708	Behavioral abnormality
NPHP3	HP:0000708	Behavioral abnormality
NPHP4	HP:0000708	Behavioral abnormality
NPM1	HP:0000708	Behavioral abnormality
NPRL2	HP:0000708	Behavioral abnormality
NPRL3	HP:0000708	Behavioral abnormality
NR1H4	HP:0000708	Behavioral abnormality
NR2E3	HP:0000708	Behavioral abnormality
NR2F1	HP:0000708	Behavioral abnormality
NR3C1	HP:0000708	Behavioral abnormality
NR4A2	HP:0000708	Behavioral abnormality
NRL	HP:0000708	Behavioral abnormality
NRXN1	HP:0000708	Behavioral abnormality
NSD1	HP:0000708	Behavioral abnormality
NSDHL	HP:0000708	Behavioral abnormality
NSMF	HP:0000708	Behavioral abnormality
NSUN2	HP:0000708	Behavioral abnormality
NTNG2	HP:0000708	Behavioral abnormality
NTRK1	HP:0000708	Behavioral abnormality
NTRK2	HP:0000708	Behavioral abnormality
NUBPL	HP:0000708	Behavioral abnormality
NUMA1	HP:0000708	Behavioral abnormality
NUP88	HP:0000708	Behavioral abnormality
NUS1	HP:0000708	Behavioral abnormality
OCA2	HP:0000708	Behavioral abnormality
OCRL	HP:0000708	Behavioral abnormality
ODC1	HP:0000708	Behavioral abnormality
OFD1	HP:0000708	Behavioral abnormality
OPA1	HP:0000708	Behavioral abnormality
OPHN1	HP:0000708	Behavioral abnormality
OPN1LW	HP:0000708	Behavioral abnormality
OPN1MW	HP:0000708	Behavioral abnormality
OPN1SW	HP:0000708	Behavioral abnormality
OPTN	HP:0000708	Behavioral abnormality
OTC	HP:0000708	Behavioral abnormality
OTUD6B	HP:0000708	Behavioral abnormality
OTX2	HP:0000708	Behavioral abnormality
OVOL2	HP:0000708	Behavioral abnormality
P4HTM	HP:0000708	Behavioral abnormality
PACS1	HP:0000708	Behavioral abnormality
PACS2	HP:0000708	Behavioral abnormality
PAH	HP:0000708	Behavioral abnormality
PAK3	HP:0000708	Behavioral abnormality
PANK2	HP:0000708	Behavioral abnormality
PARK7	HP:0000708	Behavioral abnormality
PARS2	HP:0000708	Behavioral abnormality
PAX8	HP:0000708	Behavioral abnormality
PC	HP:0000708	Behavioral abnormality
PCARE	HP:0000708	Behavioral abnormality
PCBD1	HP:0000708	Behavioral abnormality
PCCA	HP:0000708	Behavioral abnormality
PCCB	HP:0000708	Behavioral abnormality
PCDH15	HP:0000708	Behavioral abnormality
PCDH19	HP:0000708	Behavioral abnormality
PCGF2	HP:0000708	Behavioral abnormality
PCNA	HP:0000708	Behavioral abnormality
PCNT	HP:0000708	Behavioral abnormality
PCSK1	HP:0000708	Behavioral abnormality
PCYT1A	HP:0000708	Behavioral abnormality
PDCD1	HP:0000708	Behavioral abnormality
PDE10A	HP:0000708	Behavioral abnormality
PDE11A	HP:0000708	Behavioral abnormality
PDE2A	HP:0000708	Behavioral abnormality
PDE4D	HP:0000708	Behavioral abnormality
PDE6A	HP:0000708	Behavioral abnormality
PDE6B	HP:0000708	Behavioral abnormality
PDE6C	HP:0000708	Behavioral abnormality
PDE6G	HP:0000708	Behavioral abnormality
PDE6H	HP:0000708	Behavioral abnormality
PDGFB	HP:0000708	Behavioral abnormality
PDGFRB	HP:0000708	Behavioral abnormality
PDHA1	HP:0000708	Behavioral abnormality
PDZD7	HP:0000708	Behavioral abnormality
PER2	HP:0000708	Behavioral abnormality
PER3	HP:0000708	Behavioral abnormality
PET100	HP:0000708	Behavioral abnormality
PEX1	HP:0000708	Behavioral abnormality
PEX10	HP:0000708	Behavioral abnormality
PEX11B	HP:0000708	Behavioral abnormality
PEX12	HP:0000708	Behavioral abnormality
PEX13	HP:0000708	Behavioral abnormality
PEX14	HP:0000708	Behavioral abnormality
PEX16	HP:0000708	Behavioral abnormality
PEX19	HP:0000708	Behavioral abnormality
PEX2	HP:0000708	Behavioral abnormality
PEX26	HP:0000708	Behavioral abnormality
PEX3	HP:0000708	Behavioral abnormality
PEX5	HP:0000708	Behavioral abnormality
PEX6	HP:0000708	Behavioral abnormality
PFN1	HP:0000708	Behavioral abnormality
PGAP1	HP:0000708	Behavioral abnormality
PGAP2	HP:0000708	Behavioral abnormality
PGAP3	HP:0000708	Behavioral abnormality
PGK1	HP:0000708	Behavioral abnormality
PHF21A	HP:0000708	Behavioral abnormality
PHGDH	HP:0000708	Behavioral abnormality
PHIP	HP:0000708	Behavioral abnormality
PHKA2	HP:0000708	Behavioral abnormality
PHKG2	HP:0000708	Behavioral abnormality
PHOX2B	HP:0000708	Behavioral abnormality
PI4KA	HP:0000708	Behavioral abnormality
PIEZO2	HP:0000708	Behavioral abnormality
PIGC	HP:0000708	Behavioral abnormality
PIGG	HP:0000708	Behavioral abnormality
PIGH	HP:0000708	Behavioral abnormality
PIGL	HP:0000708	Behavioral abnormality
PIGO	HP:0000708	Behavioral abnormality
PIGP	HP:0000708	Behavioral abnormality
PIGQ	HP:0000708	Behavioral abnormality
PIGT	HP:0000708	Behavioral abnormality
PIGV	HP:0000708	Behavioral abnormality
PIGW	HP:0000708	Behavioral abnormality
PIGY	HP:0000708	Behavioral abnormality
PIK3C2A	HP:0000708	Behavioral abnormality
PIK3CA	HP:0000708	Behavioral abnormality
PIKFYVE	HP:0000708	Behavioral abnormality
PINK1	HP:0000708	Behavioral abnormality
PITPNM3	HP:0000708	Behavioral abnormality
PKHD1	HP:0000708	Behavioral abnormality
PLA2G6	HP:0000708	Behavioral abnormality
PLAG1	HP:0000708	Behavioral abnormality
PLCB4	HP:0000708	Behavioral abnormality
PLCD1	HP:0000708	Behavioral abnormality
PLEC	HP:0000708	Behavioral abnormality
PMM2	HP:0000708	Behavioral abnormality
PMP22	HP:0000708	Behavioral abnormality
PMS1	HP:0000708	Behavioral abnormality
PMS2	HP:0000708	Behavioral abnormality
PNKP	HP:0000708	Behavioral abnormality
PNP	HP:0000708	Behavioral abnormality
PNPLA6	HP:0000708	Behavioral abnormality
POC1B	HP:0000708	Behavioral abnormality
POGZ	HP:0000708	Behavioral abnormality
POLA1	HP:0000708	Behavioral abnormality
POLG	HP:0000708	Behavioral abnormality
POLG2	HP:0000708	Behavioral abnormality
POLH	HP:0000708	Behavioral abnormality
POLR2A	HP:0000708	Behavioral abnormality
POLR3A	HP:0000708	Behavioral abnormality
POLR3B	HP:0000708	Behavioral abnormality
POMC	HP:0000708	Behavioral abnormality
POMGNT1	HP:0000708	Behavioral abnormality
POMK	HP:0000708	Behavioral abnormality
POMT1	HP:0000708	Behavioral abnormality
POMT2	HP:0000708	Behavioral abnormality
PON1	HP:0000708	Behavioral abnormality
POU1F1	HP:0000708	Behavioral abnormality
POU3F3	HP:0000708	Behavioral abnormality
PPARG	HP:0000708	Behavioral abnormality
PPM1D	HP:0000708	Behavioral abnormality
PPOX	HP:0000708	Behavioral abnormality
PPP1R12A	HP:0000708	Behavioral abnormality
PPP2CA	HP:0000708	Behavioral abnormality
PPP2R1A	HP:0000708	Behavioral abnormality
PPP2R2B	HP:0000708	Behavioral abnormality
PPP2R5D	HP:0000708	Behavioral abnormality
PPP3CA	HP:0000708	Behavioral abnormality
PPT1	HP:0000708	Behavioral abnormality
PQBP1	HP:0000708	Behavioral abnormality
PRCD	HP:0000708	Behavioral abnormality
PRDM16	HP:0000708	Behavioral abnormality
PRDM8	HP:0000708	Behavioral abnormality
PREPL	HP:0000708	Behavioral abnormality
PRF1	HP:0000708	Behavioral abnormality
PRKACA	HP:0000708	Behavioral abnormality
PRKAR1A	HP:0000708	Behavioral abnormality
PRKCG	HP:0000708	Behavioral abnormality
PRKN	HP:0000708	Behavioral abnormality
PRMT7	HP:0000708	Behavioral abnormality
PRNP	HP:0000708	Behavioral abnormality
PRODH	HP:0000708	Behavioral abnormality
PROK2	HP:0000708	Behavioral abnormality
PROKR2	HP:0000708	Behavioral abnormality
PROM1	HP:0000708	Behavioral abnormality
PROP1	HP:0000708	Behavioral abnormality
PRPF3	HP:0000708	Behavioral abnormality
PRPF31	HP:0000708	Behavioral abnormality
PRPF4	HP:0000708	Behavioral abnormality
PRPF6	HP:0000708	Behavioral abnormality
PRPF8	HP:0000708	Behavioral abnormality
PRPH	HP:0000708	Behavioral abnormality
PRPH2	HP:0000708	Behavioral abnormality
PRPS1	HP:0000708	Behavioral abnormality
PRRT2	HP:0000708	Behavioral abnormality
PRSS12	HP:0000708	Behavioral abnormality
PSAP	HP:0000708	Behavioral abnormality
PSAT1	HP:0000708	Behavioral abnormality
PSEN1	HP:0000708	Behavioral abnormality
PSEN2	HP:0000708	Behavioral abnormality
PSMD12	HP:0000708	Behavioral abnormality
PTCH1	HP:0000708	Behavioral abnormality
PTCHD1	HP:0000708	Behavioral abnormality
PTEN	HP:0000708	Behavioral abnormality
PTPN22	HP:0000708	Behavioral abnormality
PTS	HP:0000708	Behavioral abnormality
PUF60	HP:0000708	Behavioral abnormality
PURA	HP:0000708	Behavioral abnormality
PUS3	HP:0000708	Behavioral abnormality
PUS7	HP:0000708	Behavioral abnormality
PWAR1	HP:0000708	Behavioral abnormality
PWRN1	HP:0000708	Behavioral abnormality
PYCR2	HP:0000708	Behavioral abnormality
PYGL	HP:0000708	Behavioral abnormality
QDPR	HP:0000708	Behavioral abnormality
RAB11B	HP:0000708	Behavioral abnormality
RAB28	HP:0000708	Behavioral abnormality
RAB39B	HP:0000708	Behavioral abnormality
RAC1	HP:0000708	Behavioral abnormality
RAD21	HP:0000708	Behavioral abnormality
RAI1	HP:0000708	Behavioral abnormality
RAPSN	HP:0000708	Behavioral abnormality
RARA	HP:0000708	Behavioral abnormality
RARS1	HP:0000708	Behavioral abnormality
RAX2	HP:0000708	Behavioral abnormality
RBBP8	HP:0000708	Behavioral abnormality
RBM12	HP:0000708	Behavioral abnormality
RBP3	HP:0000708	Behavioral abnormality
RBPJ	HP:0000708	Behavioral abnormality
RDH11	HP:0000708	Behavioral abnormality
RDH12	HP:0000708	Behavioral abnormality
RDH5	HP:0000708	Behavioral abnormality
REEP6	HP:0000708	Behavioral abnormality
RELN	HP:0000708	Behavioral abnormality
RERE	HP:0000708	Behavioral abnormality
RET	HP:0000708	Behavioral abnormality
RGR	HP:0000708	Behavioral abnormality
RGS9	HP:0000708	Behavioral abnormality
RGS9BP	HP:0000708	Behavioral abnormality
RHO	HP:0000708	Behavioral abnormality
RIC1	HP:0000708	Behavioral abnormality
RIMS1	HP:0000708	Behavioral abnormality
RIMS2	HP:0000708	Behavioral abnormality
RLBP1	HP:0000708	Behavioral abnormality
RLIM	HP:0000708	Behavioral abnormality
RNASEH2A	HP:0000708	Behavioral abnormality
RNASEH2B	HP:0000708	Behavioral abnormality
RNASEH2C	HP:0000708	Behavioral abnormality
RNF113A	HP:0000708	Behavioral abnormality
RNF125	HP:0000708	Behavioral abnormality
RNF13	HP:0000708	Behavioral abnormality
RNF168	HP:0000708	Behavioral abnormality
RNF216	HP:0000708	Behavioral abnormality
ROM1	HP:0000708	Behavioral abnormality
RORA	HP:0000708	Behavioral abnormality
RORB	HP:0000708	Behavioral abnormality
RP1	HP:0000708	Behavioral abnormality
RP1L1	HP:0000708	Behavioral abnormality
RP2	HP:0000708	Behavioral abnormality
RP9	HP:0000708	Behavioral abnormality
RPE65	HP:0000708	Behavioral abnormality
RPGR	HP:0000708	Behavioral abnormality
RPGRIP1	HP:0000708	Behavioral abnormality
RPGRIP1L	HP:0000708	Behavioral abnormality
RPIA	HP:0000708	Behavioral abnormality
RPL10	HP:0000708	Behavioral abnormality
RPS23	HP:0000708	Behavioral abnormality
RPS6KA3	HP:0000708	Behavioral abnormality
RRM2B	HP:0000708	Behavioral abnormality
RSPRY1	HP:0000708	Behavioral abnormality
RSRC1	HP:0000708	Behavioral abnormality
RTN4IP1	HP:0000708	Behavioral abnormality
RTN4R	HP:0000708	Behavioral abnormality
RTTN	HP:0000708	Behavioral abnormality
RUNX1	HP:0000708	Behavioral abnormality
RUNX2	HP:0000708	Behavioral abnormality
RUSC2	HP:0000708	Behavioral abnormality
SACS	HP:0000708	Behavioral abnormality
SAG	HP:0000708	Behavioral abnormality
SAMHD1	HP:0000708	Behavioral abnormality
SARDH	HP:0000708	Behavioral abnormality
SARS1	HP:0000708	Behavioral abnormality
SASS6	HP:0000708	Behavioral abnormality
SATB2	HP:0000708	Behavioral abnormality
SBDS	HP:0000708	Behavioral abnormality
SCAPER	HP:0000708	Behavioral abnormality
SCN11A	HP:0000708	Behavioral abnormality
SCN1A	HP:0000708	Behavioral abnormality
SCN1B	HP:0000708	Behavioral abnormality
SCN2A	HP:0000708	Behavioral abnormality
SCN3A	HP:0000708	Behavioral abnormality
SCN4A	HP:0000708	Behavioral abnormality
SCN8A	HP:0000708	Behavioral abnormality
SCN9A	HP:0000708	Behavioral abnormality
SDHA	HP:0000708	Behavioral abnormality
SDHAF1	HP:0000708	Behavioral abnormality
SDHAF2	HP:0000708	Behavioral abnormality
SDHB	HP:0000708	Behavioral abnormality
SDHC	HP:0000708	Behavioral abnormality
SDHD	HP:0000708	Behavioral abnormality
SEC23B	HP:0000708	Behavioral abnormality
SEMA3E	HP:0000708	Behavioral abnormality
SEMA4A	HP:0000708	Behavioral abnormality
SEPSECS	HP:0000708	Behavioral abnormality
SEPTIN9	HP:0000708	Behavioral abnormality
SERAC1	HP:0000708	Behavioral abnormality
SET	HP:0000708	Behavioral abnormality
SETBP1	HP:0000708	Behavioral abnormality
SETD1A	HP:0000708	Behavioral abnormality
SETD1B	HP:0000708	Behavioral abnormality
SETD2	HP:0000708	Behavioral abnormality
SETD5	HP:0000708	Behavioral abnormality
SGCE	HP:0000708	Behavioral abnormality
SGSH	HP:0000708	Behavioral abnormality
SH3BP2	HP:0000708	Behavioral abnormality
SH3KBP1	HP:0000708	Behavioral abnormality
SH3TC2	HP:0000708	Behavioral abnormality
SHANK3	HP:0000708	Behavioral abnormality
SHH	HP:0000708	Behavioral abnormality
SHMT2	HP:0000708	Behavioral abnormality
SHOC2	HP:0000708	Behavioral abnormality
SHROOM4	HP:0000708	Behavioral abnormality
SIGMAR1	HP:0000708	Behavioral abnormality
SIK1	HP:0000708	Behavioral abnormality
SIL1	HP:0000708	Behavioral abnormality
SIN3A	HP:0000708	Behavioral abnormality
SIX3	HP:0000708	Behavioral abnormality
SKI	HP:0000708	Behavioral abnormality
SLC12A2	HP:0000708	Behavioral abnormality
SLC12A3	HP:0000708	Behavioral abnormality
SLC12A6	HP:0000708	Behavioral abnormality
SLC13A5	HP:0000708	Behavioral abnormality
SLC16A2	HP:0000708	Behavioral abnormality
SLC18A2	HP:0000708	Behavioral abnormality
SLC18A3	HP:0000708	Behavioral abnormality
SLC19A3	HP:0000708	Behavioral abnormality
SLC1A2	HP:0000708	Behavioral abnormality
SLC1A3	HP:0000708	Behavioral abnormality
SLC1A4	HP:0000708	Behavioral abnormality
SLC20A2	HP:0000708	Behavioral abnormality
SLC22A5	HP:0000708	Behavioral abnormality
SLC24A5	HP:0000708	Behavioral abnormality
SLC25A1	HP:0000708	Behavioral abnormality
SLC25A11	HP:0000708	Behavioral abnormality
SLC25A12	HP:0000708	Behavioral abnormality
SLC25A13	HP:0000708	Behavioral abnormality
SLC25A15	HP:0000708	Behavioral abnormality
SLC25A19	HP:0000708	Behavioral abnormality
SLC25A20	HP:0000708	Behavioral abnormality
SLC25A22	HP:0000708	Behavioral abnormality
SLC25A4	HP:0000708	Behavioral abnormality
SLC26A4	HP:0000708	Behavioral abnormality
SLC2A1	HP:0000708	Behavioral abnormality
SLC33A1	HP:0000708	Behavioral abnormality
SLC35A3	HP:0000708	Behavioral abnormality
SLC35C1	HP:0000708	Behavioral abnormality
SLC39A4	HP:0000708	Behavioral abnormality
SLC3A1	HP:0000708	Behavioral abnormality
SLC45A1	HP:0000708	Behavioral abnormality
SLC45A2	HP:0000708	Behavioral abnormality
SLC46A1	HP:0000708	Behavioral abnormality
SLC52A2	HP:0000708	Behavioral abnormality
SLC5A2	HP:0000708	Behavioral abnormality
SLC5A5	HP:0000708	Behavioral abnormality
SLC5A7	HP:0000708	Behavioral abnormality
SLC6A1	HP:0000708	Behavioral abnormality
SLC6A17	HP:0000708	Behavioral abnormality
SLC6A19	HP:0000708	Behavioral abnormality
SLC6A3	HP:0000708	Behavioral abnormality
SLC6A4	HP:0000708	Behavioral abnormality
SLC6A5	HP:0000708	Behavioral abnormality
SLC6A8	HP:0000708	Behavioral abnormality
SLC7A14	HP:0000708	Behavioral abnormality
SLC7A6OS	HP:0000708	Behavioral abnormality
SLC7A7	HP:0000708	Behavioral abnormality
SLC9A6	HP:0000708	Behavioral abnormality
SLC9A7	HP:0000708	Behavioral abnormality
SLITRK1	HP:0000708	Behavioral abnormality
SMAD4	HP:0000708	Behavioral abnormality
SMARCA2	HP:0000708	Behavioral abnormality
SMARCB1	HP:0000708	Behavioral abnormality
SMARCC2	HP:0000708	Behavioral abnormality
SMARCE1	HP:0000708	Behavioral abnormality
SMC1A	HP:0000708	Behavioral abnormality
SMC3	HP:0000708	Behavioral abnormality
SMG9	HP:0000708	Behavioral abnormality
SMO	HP:0000708	Behavioral abnormality
SMPD1	HP:0000708	Behavioral abnormality
SNAP25	HP:0000708	Behavioral abnormality
SNCA	HP:0000708	Behavioral abnormality
SNCAIP	HP:0000708	Behavioral abnormality
SNCB	HP:0000708	Behavioral abnormality
SNORD115-1	HP:0000708	Behavioral abnormality
SNORD116-1	HP:0000708	Behavioral abnormality
SNRNP200	HP:0000708	Behavioral abnormality
SNRPN	HP:0000708	Behavioral abnormality
SNX14	HP:0000708	Behavioral abnormality
SOBP	HP:0000708	Behavioral abnormality
SOD1	HP:0000708	Behavioral abnormality
SON	HP:0000708	Behavioral abnormality
SOX2	HP:0000708	Behavioral abnormality
SOX3	HP:0000708	Behavioral abnormality
SOX5	HP:0000708	Behavioral abnormality
SPART	HP:0000708	Behavioral abnormality
SPAST	HP:0000708	Behavioral abnormality
SPATA5	HP:0000708	Behavioral abnormality
SPATA7	HP:0000708	Behavioral abnormality
SPECC1L	HP:0000708	Behavioral abnormality
SPG11	HP:0000708	Behavioral abnormality
SPG21	HP:0000708	Behavioral abnormality
SPG7	HP:0000708	Behavioral abnormality
SPOP	HP:0000708	Behavioral abnormality
SPR	HP:0000708	Behavioral abnormality
SPRED1	HP:0000708	Behavioral abnormality
SPRY4	HP:0000708	Behavioral abnormality
SQSTM1	HP:0000708	Behavioral abnormality
SREBF1	HP:0000708	Behavioral abnormality
SRP54	HP:0000708	Behavioral abnormality
SRPX2	HP:0000708	Behavioral abnormality
SRY	HP:0000708	Behavioral abnormality
ST14	HP:0000708	Behavioral abnormality
ST3GAL3	HP:0000708	Behavioral abnormality
ST3GAL5	HP:0000708	Behavioral abnormality
STAG1	HP:0000708	Behavioral abnormality
STAG2	HP:0000708	Behavioral abnormality
STAT3	HP:0000708	Behavioral abnormality
STAT4	HP:0000708	Behavioral abnormality
STAT5B	HP:0000708	Behavioral abnormality
STEEP1	HP:0000708	Behavioral abnormality
STOX1	HP:0000708	Behavioral abnormality
STRADA	HP:0000708	Behavioral abnormality
STS	HP:0000708	Behavioral abnormality
STUB1	HP:0000708	Behavioral abnormality
STX16	HP:0000708	Behavioral abnormality
STX1B	HP:0000708	Behavioral abnormality
STXBP1	HP:0000708	Behavioral abnormality
SUCLA2	HP:0000708	Behavioral abnormality
SUFU	HP:0000708	Behavioral abnormality
SUOX	HP:0000708	Behavioral abnormality
SURF1	HP:0000708	Behavioral abnormality
SVBP	HP:0000708	Behavioral abnormality
SYN1	HP:0000708	Behavioral abnormality
SYN2	HP:0000708	Behavioral abnormality
SYNE1	HP:0000708	Behavioral abnormality
SYNGAP1	HP:0000708	Behavioral abnormality
SYNJ1	HP:0000708	Behavioral abnormality
SYP	HP:0000708	Behavioral abnormality
SYT1	HP:0000708	Behavioral abnormality
SYT14	HP:0000708	Behavioral abnormality
SYT2	HP:0000708	Behavioral abnormality
SZT2	HP:0000708	Behavioral abnormality
TAC3	HP:0000708	Behavioral abnormality
TACO1	HP:0000708	Behavioral abnormality
TACR3	HP:0000708	Behavioral abnormality
TACSTD2	HP:0000708	Behavioral abnormality
TAF1	HP:0000708	Behavioral abnormality
TAF15	HP:0000708	Behavioral abnormality
TAF6	HP:0000708	Behavioral abnormality
TANC2	HP:0000708	Behavioral abnormality
TANGO2	HP:0000708	Behavioral abnormality
TARDBP	HP:0000708	Behavioral abnormality
TARS1	HP:0000708	Behavioral abnormality
TASP1	HP:0000708	Behavioral abnormality
TAT	HP:0000708	Behavioral abnormality
TBC1D23	HP:0000708	Behavioral abnormality
TBC1D24	HP:0000708	Behavioral abnormality
TBC1D7	HP:0000708	Behavioral abnormality
TBCK	HP:0000708	Behavioral abnormality
TBK1	HP:0000708	Behavioral abnormality
TBL1X	HP:0000708	Behavioral abnormality
TBL1XR1	HP:0000708	Behavioral abnormality
TBP	HP:0000708	Behavioral abnormality
TBR1	HP:0000708	Behavioral abnormality
TBX1	HP:0000708	Behavioral abnormality
TBX2	HP:0000708	Behavioral abnormality
TBX4	HP:0000708	Behavioral abnormality
TCF12	HP:0000708	Behavioral abnormality
TCF20	HP:0000708	Behavioral abnormality
TCF4	HP:0000708	Behavioral abnormality
TCN2	HP:0000708	Behavioral abnormality
TDO2	HP:0000708	Behavioral abnormality
TDP2	HP:0000708	Behavioral abnormality
TECR	HP:0000708	Behavioral abnormality
TELO2	HP:0000708	Behavioral abnormality
TERT	HP:0000708	Behavioral abnormality
TET2	HP:0000708	Behavioral abnormality
TET3	HP:0000708	Behavioral abnormality
TFAP2B	HP:0000708	Behavioral abnormality
TG	HP:0000708	Behavioral abnormality
TGFBI	HP:0000708	Behavioral abnormality
TGFBR2	HP:0000708	Behavioral abnormality
TGIF1	HP:0000708	Behavioral abnormality
TH	HP:0000708	Behavioral abnormality
THOC2	HP:0000708	Behavioral abnormality
THRB	HP:0000708	Behavioral abnormality
TIA1	HP:0000708	Behavioral abnormality
TICAM1	HP:0000708	Behavioral abnormality
TIMM50	HP:0000708	Behavioral abnormality
TIMM8A	HP:0000708	Behavioral abnormality
TIMMDC1	HP:0000708	Behavioral abnormality
TINF2	HP:0000708	Behavioral abnormality
TK2	HP:0000708	Behavioral abnormality
TKT	HP:0000708	Behavioral abnormality
TLK2	HP:0000708	Behavioral abnormality
TLR3	HP:0000708	Behavioral abnormality
TM4SF20	HP:0000708	Behavioral abnormality
TMCO1	HP:0000708	Behavioral abnormality
TMEM106B	HP:0000708	Behavioral abnormality
TMEM126B	HP:0000708	Behavioral abnormality
TMEM127	HP:0000708	Behavioral abnormality
TMEM138	HP:0000708	Behavioral abnormality
TMEM216	HP:0000708	Behavioral abnormality
TMEM231	HP:0000708	Behavioral abnormality
TMEM237	HP:0000708	Behavioral abnormality
TMEM240	HP:0000708	Behavioral abnormality
TMEM67	HP:0000708	Behavioral abnormality
TMEM70	HP:0000708	Behavioral abnormality
TMLHE	HP:0000708	Behavioral abnormality
TNF	HP:0000708	Behavioral abnormality
TNFRSF1A	HP:0000708	Behavioral abnormality
TNFSF4	HP:0000708	Behavioral abnormality
TNIK	HP:0000708	Behavioral abnormality
TNPO3	HP:0000708	Behavioral abnormality
TOPORS	HP:0000708	Behavioral abnormality
TOR1A	HP:0000708	Behavioral abnormality
TP53	HP:0000708	Behavioral abnormality
TP63	HP:0000708	Behavioral abnormality
TPO	HP:0000708	Behavioral abnormality
TRAF3	HP:0000708	Behavioral abnormality
TRAK1	HP:0000708	Behavioral abnormality
TRAPPC14	HP:0000708	Behavioral abnormality
TRAPPC4	HP:0000708	Behavioral abnormality
TRAPPC9	HP:0000708	Behavioral abnormality
TREM2	HP:0000708	Behavioral abnormality
TREX1	HP:0000708	Behavioral abnormality
TRHR	HP:0000708	Behavioral abnormality
TRIO	HP:0000708	Behavioral abnormality
TRIP12	HP:0000708	Behavioral abnormality
TRMT1	HP:0000708	Behavioral abnormality
TRNF	HP:0000708	Behavioral abnormality
TRNL1	HP:0000708	Behavioral abnormality
TRNN	HP:0000708	Behavioral abnormality
TRNQ	HP:0000708	Behavioral abnormality
TRNS1	HP:0000708	Behavioral abnormality
TRNS2	HP:0000708	Behavioral abnormality
TRNW	HP:0000708	Behavioral abnormality
TRPV4	HP:0000708	Behavioral abnormality
TRRAP	HP:0000708	Behavioral abnormality
TSC1	HP:0000708	Behavioral abnormality
TSC2	HP:0000708	Behavioral abnormality
TSEN15	HP:0000708	Behavioral abnormality
TSEN2	HP:0000708	Behavioral abnormality
TSEN34	HP:0000708	Behavioral abnormality
TSEN54	HP:0000708	Behavioral abnormality
TSHB	HP:0000708	Behavioral abnormality
TSHR	HP:0000708	Behavioral abnormality
TSPAN7	HP:0000708	Behavioral abnormality
TSPYL1	HP:0000708	Behavioral abnormality
TTC19	HP:0000708	Behavioral abnormality
TTC8	HP:0000708	Behavioral abnormality
TTI2	HP:0000708	Behavioral abnormality
TTLL5	HP:0000708	Behavioral abnormality
TUB	HP:0000708	Behavioral abnormality
TUBB2B	HP:0000708	Behavioral abnormality
TUBB3	HP:0000708	Behavioral abnormality
TULP1	HP:0000708	Behavioral abnormality
TUSC3	HP:0000708	Behavioral abnormality
TWIST1	HP:0000708	Behavioral abnormality
TWNK	HP:0000708	Behavioral abnormality
TYR	HP:0000708	Behavioral abnormality
TYROBP	HP:0000708	Behavioral abnormality
UBA5	HP:0000708	Behavioral abnormality
UBE2A	HP:0000708	Behavioral abnormality
UBE3A	HP:0000708	Behavioral abnormality
UBQLN2	HP:0000708	Behavioral abnormality
UBTF	HP:0000708	Behavioral abnormality
UCHL1	HP:0000708	Behavioral abnormality
UCP2	HP:0000708	Behavioral abnormality
UGP2	HP:0000708	Behavioral abnormality
UNC119	HP:0000708	Behavioral abnormality
UNC80	HP:0000708	Behavioral abnormality
UNC93B1	HP:0000708	Behavioral abnormality
UPF3B	HP:0000708	Behavioral abnormality
UQCC2	HP:0000708	Behavioral abnormality
UROC1	HP:0000708	Behavioral abnormality
USH1C	HP:0000708	Behavioral abnormality
USH1G	HP:0000708	Behavioral abnormality
USH2A	HP:0000708	Behavioral abnormality
USP27X	HP:0000708	Behavioral abnormality
USP7	HP:0000708	Behavioral abnormality
USP8	HP:0000708	Behavioral abnormality
USP9X	HP:0000708	Behavioral abnormality
VAC14	HP:0000708	Behavioral abnormality
VAMP1	HP:0000708	Behavioral abnormality
VAMP2	HP:0000708	Behavioral abnormality
VANGL1	HP:0000708	Behavioral abnormality
VAPB	HP:0000708	Behavioral abnormality
VCP	HP:0000708	Behavioral abnormality
VDR	HP:0000708	Behavioral abnormality
VEGFC	HP:0000708	Behavioral abnormality
VHL	HP:0000708	Behavioral abnormality
VLDLR	HP:0000708	Behavioral abnormality
VPS13A	HP:0000708	Behavioral abnormality
VPS13C	HP:0000708	Behavioral abnormality
VPS33A	HP:0000708	Behavioral abnormality
VPS35	HP:0000708	Behavioral abnormality
VPS51	HP:0000708	Behavioral abnormality
VPS53	HP:0000708	Behavioral abnormality
VRK1	HP:0000708	Behavioral abnormality
VSX1	HP:0000708	Behavioral abnormality
WAC	HP:0000708	Behavioral abnormality
WARS2	HP:0000708	Behavioral abnormality
WASF1	HP:0000708	Behavioral abnormality
WASHC4	HP:0000708	Behavioral abnormality
WDFY3	HP:0000708	Behavioral abnormality
WDR11	HP:0000708	Behavioral abnormality
WDR26	HP:0000708	Behavioral abnormality
WDR4	HP:0000708	Behavioral abnormality
WDR45	HP:0000708	Behavioral abnormality
WDR62	HP:0000708	Behavioral abnormality
WDR73	HP:0000708	Behavioral abnormality
WFS1	HP:0000708	Behavioral abnormality
WHRN	HP:0000708	Behavioral abnormality
WNT10A	HP:0000708	Behavioral abnormality
WWOX	HP:0000708	Behavioral abnormality
XK	HP:0000708	Behavioral abnormality
XPA	HP:0000708	Behavioral abnormality
XPC	HP:0000708	Behavioral abnormality
XPR1	HP:0000708	Behavioral abnormality
YIF1B	HP:0000708	Behavioral abnormality
YME1L1	HP:0000708	Behavioral abnormality
YWHAG	HP:0000708	Behavioral abnormality
YY1	HP:0000708	Behavioral abnormality
ZBTB11	HP:0000708	Behavioral abnormality
ZBTB16	HP:0000708	Behavioral abnormality
ZBTB20	HP:0000708	Behavioral abnormality
ZC3H14	HP:0000708	Behavioral abnormality
ZC4H2	HP:0000708	Behavioral abnormality
ZDHHC9	HP:0000708	Behavioral abnormality
ZEB1	HP:0000708	Behavioral abnormality
ZEB2	HP:0000708	Behavioral abnormality
ZFPM2	HP:0000708	Behavioral abnormality
ZFYVE26	HP:0000708	Behavioral abnormality
ZIC1	HP:0000708	Behavioral abnormality
ZIC2	HP:0000708	Behavioral abnormality
ZMIZ1	HP:0000708	Behavioral abnormality
ZMYND11	HP:0000708	Behavioral abnormality
ZNF365	HP:0000708	Behavioral abnormality
ZNF408	HP:0000708	Behavioral abnormality
ZNF423	HP:0000708	Behavioral abnormality
ZNF462	HP:0000708	Behavioral abnormality
ZNF513	HP:0000708	Behavioral abnormality
ZNF711	HP:0000708	Behavioral abnormality
ZSWIM6	HP:0000708	Behavioral abnormality
ABCA7	HP:0000711	Restlessness
ABCC8	HP:0000711	Restlessness
ACAT1	HP:0000711	Restlessness
ADA2	HP:0000711	Restlessness
AFF2	HP:0000711	Restlessness
AMT	HP:0000711	Restlessness
ANG	HP:0000711	Restlessness
ANXA11	HP:0000711	Restlessness
APP	HP:0000711	Restlessness
ATXN2	HP:0000711	Restlessness
BRAT1	HP:0000711	Restlessness
C9orf72	HP:0000711	Restlessness
CACNA1A	HP:0000711	Restlessness
CCNF	HP:0000711	Restlessness
CDKL5	HP:0000711	Restlessness
CFAP410	HP:0000711	Restlessness
CHCHD10	HP:0000711	Restlessness
CHMP2B	HP:0000711	Restlessness
CLN8	HP:0000711	Restlessness
COX10	HP:0000711	Restlessness
DCTN1	HP:0000711	Restlessness
DCX	HP:0000711	Restlessness
DEAF1	HP:0000711	Restlessness
DNAJC6	HP:0000711	Restlessness
ECE1	HP:0000711	Restlessness
EIF2S3	HP:0000711	Restlessness
EIF4G1	HP:0000711	Restlessness
ERBB4	HP:0000711	Restlessness
FIG4	HP:0000711	Restlessness
FUS	HP:0000711	Restlessness
GABBR2	HP:0000711	Restlessness
GBA	HP:0000711	Restlessness
GCSH	HP:0000711	Restlessness
GIGYF2	HP:0000711	Restlessness
GLDC	HP:0000711	Restlessness
GLE1	HP:0000711	Restlessness
GNAS	HP:0000711	Restlessness
GRN	HP:0000711	Restlessness
HMBS	HP:0000711	Restlessness
HNF1A	HP:0000711	Restlessness
HNF4A	HP:0000711	Restlessness
HNRNPA1	HP:0000711	Restlessness
HSD17B10	HP:0000711	Restlessness
HTRA2	HP:0000711	Restlessness
HTT	HP:0000711	Restlessness
IGF1R	HP:0000711	Restlessness
KCNJ11	HP:0000711	Restlessness
KDM5C	HP:0000711	Restlessness
KIF11	HP:0000711	Restlessness
LRRK2	HP:0000711	Restlessness
LSS	HP:0000711	Restlessness
MAPT	HP:0000711	Restlessness
MATR3	HP:0000711	Restlessness
MECP2	HP:0000711	Restlessness
MED13L	HP:0000711	Restlessness
NAGS	HP:0000711	Restlessness
NDST1	HP:0000711	Restlessness
NEFH	HP:0000711	Restlessness
NEK1	HP:0000711	Restlessness
NGLY1	HP:0000711	Restlessness
OPTN	HP:0000711	Restlessness
PAK3	HP:0000711	Restlessness
PARK7	HP:0000711	Restlessness
PDE11A	HP:0000711	Restlessness
PFN1	HP:0000711	Restlessness
PINK1	HP:0000711	Restlessness
PON1	HP:0000711	Restlessness
PRKAR1A	HP:0000711	Restlessness
PRKN	HP:0000711	Restlessness
PRNP	HP:0000711	Restlessness
PRPH	HP:0000711	Restlessness
PSEN1	HP:0000711	Restlessness
PSEN2	HP:0000711	Restlessness
PTS	HP:0000711	Restlessness
RNF13	HP:0000711	Restlessness
SATB2	HP:0000711	Restlessness
SLC19A3	HP:0000711	Restlessness
SLC25A13	HP:0000711	Restlessness
SNCA	HP:0000711	Restlessness
SOD1	HP:0000711	Restlessness
SPAST	HP:0000711	Restlessness
SQSTM1	HP:0000711	Restlessness
STXBP1	HP:0000711	Restlessness
SUOX	HP:0000711	Restlessness
SYNJ1	HP:0000711	Restlessness
TAF15	HP:0000711	Restlessness
TARDBP	HP:0000711	Restlessness
TBK1	HP:0000711	Restlessness
TMEM106B	HP:0000711	Restlessness
TREM2	HP:0000711	Restlessness
TSEN54	HP:0000711	Restlessness
TSHR	HP:0000711	Restlessness
UBQLN2	HP:0000711	Restlessness
UCHL1	HP:0000711	Restlessness
UCP2	HP:0000711	Restlessness
VAPB	HP:0000711	Restlessness
VCP	HP:0000711	Restlessness
VPS13C	HP:0000711	Restlessness
VPS35	HP:0000711	Restlessness
WAC	HP:0000711	Restlessness
ZBTB20	HP:0000711	Restlessness
A2M	HP:0000726	Dementia
AARS2	HP:0000726	Dementia
ABCA7	HP:0000726	Dementia
ABCD1	HP:0000726	Dementia
ADA2	HP:0000726	Dementia
ADH1C	HP:0000726	Dementia
ALDH18A1	HP:0000726	Dementia
APOE	HP:0000726	Dementia
APP	HP:0000726	Dementia
APTX	HP:0000726	Dementia
ARSA	HP:0000726	Dementia
ASAH1	HP:0000726	Dementia
ATN1	HP:0000726	Dementia
ATP13A2	HP:0000726	Dementia
ATP6	HP:0000726	Dementia
ATP6V0A2	HP:0000726	Dementia
ATP6V1A	HP:0000726	Dementia
ATP6V1E1	HP:0000726	Dementia
ATP7B	HP:0000726	Dementia
ATXN10	HP:0000726	Dementia
ATXN2	HP:0000726	Dementia
ATXN3	HP:0000726	Dementia
ATXN8OS	HP:0000726	Dementia
AUH	HP:0000726	Dementia
C19orf12	HP:0000726	Dementia
C9orf72	HP:0000726	Dementia
CCNF	HP:0000726	Dementia
CERS1	HP:0000726	Dementia
CFAP43	HP:0000726	Dementia
CHCHD10	HP:0000726	Dementia
CHMP2B	HP:0000726	Dementia
CISD2	HP:0000726	Dementia
CLN3	HP:0000726	Dementia
CLN6	HP:0000726	Dementia
COL4A1	HP:0000726	Dementia
COX1	HP:0000726	Dementia
COX2	HP:0000726	Dementia
COX3	HP:0000726	Dementia
CP	HP:0000726	Dementia
CSF1R	HP:0000726	Dementia
CST3	HP:0000726	Dementia
CSTB	HP:0000726	Dementia
CTSF	HP:0000726	Dementia
CUBN	HP:0000726	Dementia
CYLD	HP:0000726	Dementia
CYP27A1	HP:0000726	Dementia
CYTB	HP:0000726	Dementia
DCTN1	HP:0000726	Dementia
DGUOK	HP:0000726	Dementia
DLAT	HP:0000726	Dementia
DNAJC5	HP:0000726	Dementia
DNAJC6	HP:0000726	Dementia
DNM1L	HP:0000726	Dementia
DNMT1	HP:0000726	Dementia
EIF4G1	HP:0000726	Dementia
EPM2A	HP:0000726	Dementia
ERCC4	HP:0000726	Dementia
ERCC8	HP:0000726	Dementia
FBXO7	HP:0000726	Dementia
FMR1	HP:0000726	Dementia
FTL	HP:0000726	Dementia
FUS	HP:0000726	Dementia
GBA	HP:0000726	Dementia
GBA2	HP:0000726	Dementia
GBE1	HP:0000726	Dementia
GCDH	HP:0000726	Dementia
GIGYF2	HP:0000726	Dementia
GLUD2	HP:0000726	Dementia
GM2A	HP:0000726	Dementia
GRN	HP:0000726	Dementia
HEXA	HP:0000726	Dementia
HFE	HP:0000726	Dementia
HLA-DQB1	HP:0000726	Dementia
HNRNPA1	HP:0000726	Dementia
HNRNPA2B1	HP:0000726	Dementia
HTRA1	HP:0000726	Dementia
HTRA2	HP:0000726	Dementia
HTT	HP:0000726	Dementia
IRF6	HP:0000726	Dementia
ITM2B	HP:0000726	Dementia
JPH3	HP:0000726	Dementia
KCTD7	HP:0000726	Dementia
LRRK2	HP:0000726	Dementia
LYST	HP:0000726	Dementia
MAPT	HP:0000726	Dementia
MATR3	HP:0000726	Dementia
MBTPS2	HP:0000726	Dementia
MECP2	HP:0000726	Dementia
MMACHC	HP:0000726	Dementia
MPO	HP:0000726	Dementia
ND1	HP:0000726	Dementia
ND4	HP:0000726	Dementia
ND5	HP:0000726	Dementia
ND6	HP:0000726	Dementia
NDP	HP:0000726	Dementia
NHLRC1	HP:0000726	Dementia
NOS3	HP:0000726	Dementia
NOTCH2NLC	HP:0000726	Dementia
NOTCH3	HP:0000726	Dementia
NPC1	HP:0000726	Dementia
NPC2	HP:0000726	Dementia
NR4A2	HP:0000726	Dementia
OPA1	HP:0000726	Dementia
PANK2	HP:0000726	Dementia
PARK7	HP:0000726	Dementia
PDGFB	HP:0000726	Dementia
PDGFRB	HP:0000726	Dementia
PINK1	HP:0000726	Dementia
PLA2G6	HP:0000726	Dementia
PLAU	HP:0000726	Dementia
PNPLA6	HP:0000726	Dementia
POLG	HP:0000726	Dementia
PPP2R2B	HP:0000726	Dementia
PRDM8	HP:0000726	Dementia
PRDX1	HP:0000726	Dementia
PRICKLE1	HP:0000726	Dementia
PRKN	HP:0000726	Dementia
PRNP	HP:0000726	Dementia
PSAP	HP:0000726	Dementia
PSEN1	HP:0000726	Dementia
PSEN2	HP:0000726	Dementia
RAB39B	HP:0000726	Dementia
RNF216	HP:0000726	Dementia
ROGDI	HP:0000726	Dementia
RRM2B	HP:0000726	Dementia
SCARB2	HP:0000726	Dementia
SDHA	HP:0000726	Dementia
SDHAF1	HP:0000726	Dementia
SDHB	HP:0000726	Dementia
SDHD	HP:0000726	Dementia
SERPINI1	HP:0000726	Dementia
SLC13A5	HP:0000726	Dementia
SNCA	HP:0000726	Dementia
SNCAIP	HP:0000726	Dementia
SNCB	HP:0000726	Dementia
SPAST	HP:0000726	Dementia
SPG21	HP:0000726	Dementia
SQSTM1	HP:0000726	Dementia
STARD7	HP:0000726	Dementia
SYNJ1	HP:0000726	Dementia
TARDBP	HP:0000726	Dementia
TBK1	HP:0000726	Dementia
TBP	HP:0000726	Dementia
TIA1	HP:0000726	Dementia
TIMM8A	HP:0000726	Dementia
TMEM106B	HP:0000726	Dementia
TREM2	HP:0000726	Dementia
TREX1	HP:0000726	Dementia
TRNC	HP:0000726	Dementia
TRNF	HP:0000726	Dementia
TRNK	HP:0000726	Dementia
TRNL1	HP:0000726	Dementia
TRNQ	HP:0000726	Dementia
TRNS1	HP:0000726	Dementia
TRNS2	HP:0000726	Dementia
TRNV	HP:0000726	Dementia
TRNW	HP:0000726	Dementia
TRPM7	HP:0000726	Dementia
TTR	HP:0000726	Dementia
TUBA4A	HP:0000726	Dementia
TUBB4A	HP:0000726	Dementia
TWNK	HP:0000726	Dementia
TYMP	HP:0000726	Dementia
TYROBP	HP:0000726	Dementia
UBQLN2	HP:0000726	Dementia
UCHL1	HP:0000726	Dementia
VCP	HP:0000726	Dementia
VPS13A	HP:0000726	Dementia
VPS13C	HP:0000726	Dementia
VPS35	HP:0000726	Dementia
WDR45	HP:0000726	Dementia
WFS1	HP:0000726	Dementia
XPR1	HP:0000726	Dementia
ZFYVE26	HP:0000726	Dementia
AARS1	HP:0000734	Disinhibition
ABCA7	HP:0000734	Disinhibition
ACTL6B	HP:0000734	Disinhibition
ADAT3	HP:0000734	Disinhibition
AFF2	HP:0000734	Disinhibition
AIMP1	HP:0000734	Disinhibition
ALKBH8	HP:0000734	Disinhibition
AMT	HP:0000734	Disinhibition
AP2M1	HP:0000734	Disinhibition
AP3B2	HP:0000734	Disinhibition
APP	HP:0000734	Disinhibition
ARV1	HP:0000734	Disinhibition
ATP6V1A	HP:0000734	Disinhibition
B3GALNT2	HP:0000734	Disinhibition
C12orf4	HP:0000734	Disinhibition
C19orf12	HP:0000734	Disinhibition
C9orf72	HP:0000734	Disinhibition
CACNA1A	HP:0000734	Disinhibition
CACNA1B	HP:0000734	Disinhibition
CC2D1A	HP:0000734	Disinhibition
CDH2	HP:0000734	Disinhibition
CDK19	HP:0000734	Disinhibition
CDON	HP:0000734	Disinhibition
CEP152	HP:0000734	Disinhibition
CHCHD10	HP:0000734	Disinhibition
CHD2	HP:0000734	Disinhibition
CHMP2B	HP:0000734	Disinhibition
CLTC	HP:0000734	Disinhibition
CNKSR2	HP:0000734	Disinhibition
COQ5	HP:0000734	Disinhibition
CRADD	HP:0000734	Disinhibition
CRBN	HP:0000734	Disinhibition
CREBBP	HP:0000734	Disinhibition
CYFIP2	HP:0000734	Disinhibition
DALRD3	HP:0000734	Disinhibition
DCPS	HP:0000734	Disinhibition
DEPDC5	HP:0000734	Disinhibition
DHDDS	HP:0000734	Disinhibition
DLL1	HP:0000734	Disinhibition
DNAJC6	HP:0000734	Disinhibition
DNM1	HP:0000734	Disinhibition
DNMT1	HP:0000734	Disinhibition
[truncated: 6,112 more rows]
